# Supplementary material for: Comparative genomic analysis of clinical and environmental Vibrio vulnificus isolates revealed biotype 3 evolutionary relationships
Source: Front Microbiol. 2015 Jan 15;5:803. doi: 10.3389/fmicb.2014.00803 (PMC4295529; doi:10.3389/fmicb.2014.00803)
Supplement: Supplementary file 1 [file DataSheet1.XLSX]

## Sheet: CMCP6-Chromosome I
File S1. List of genes common to human pathogenic biotype 3 strains and absent from environmental strains based on read mapping to reference genomes CMCP6 and YJ016. RPKM= Reads per kilobase of exon model per million mapped reads.
cdsID	VV9-09	VV4-03	491771	101/4	2322	RPKM_VV9-09	RPKM_VV4-03	RPKM_491771	RPKM_101/4	RPKM_2322	start	end	Direction	Ref_seq Accesion	GeneID	Product
cds1138	166	162	143	3	3	40.705	38.394	37.693	0.662	0.661	1258758	1259963	+	NP_760203.1	1178193	transposase
cds1334	1261	1214	1061	18	24	594.756	553.406	537.927	7.639	10.178	1493383	1494009	+	NP_760417.1	1178433	3-methyladenine DNA glycosylase
cds1499	80	57	84	4	3	17.882	12.314	20.183	0.805	0.603	1683603	1684925	+	NP_760588.2	1178614	transposase
cds1534	1602	1627	1379	7	5	512.722	503.278	474.425	2.016	1.439	1728812	1729735	-	NP_760627.1	1178653	glycine cleavage system transcription activator
cds1798	501	540	484	1	0	261.304	272.209	271.355	0.469	0	2015804	2016370	-	NP_760892.1	1178919	phosphatidylinositol kinase
cds1799	1900	1834	1667	5	4	500.786	467.196	472.3	1.186	0.948	2016604	2017725	-	NP_760893.1	1178920	2-methylthioadenine synthetase
cds1800	997	1073	891	2	1	599.269	623.343	575.689	1.082	0.54	2017725	2018216	-	NP_760894.1	1178921	hypothetical protein
cds1801	2101	2034	1836	0	4	521.682	488.126	490.046	0	0.893	2018217	2019407	-	NP_760895.1	1178922	hypothetical protein
cds1802	1345	1406	1301	0	7	440.48	445.031	458	0	2.061	2019647	2020549	+	NP_760896.1	1178923	transcriptional regulator
cds1803	72	87	57	0	0	12.651	14.775	10.766	0	0	2020815	2022497	-	NP_760897.1	1178924	Restriction endonuclease S subunit
cds1804	1584	1561	1276	5	1	314.173	299.239	272.05	0.892	0.178	2022497	2023987	-	NP_760898.1	1178925	type I restriction-modification system DNA-methyltransferase subunit M
cds1805	857	895	772	4	2	635.184	641.125	615.063	2.668	1.333	2024151	2024549	+	NP_760899.1	1178926	hypothetical protein
cds1806	644	730	655	0	3	571.917	626.572	625.277	0	2.395	2024978	2025310	+	NP_760900.1	1178927	translation elongation factor Ts
cds1807	2064	2221	1899	6	6	459.279	477.657	454.23	1.201	1.2	2025393	2026721	-	NP_760901.2	1178928	Na+-driven multidrug efflux pump
cds1808	2182	2208	2031	10	2	501.381	490.358	501.657	2.068	0.413	2026725	2028011	-	NP_760902.1	1178929	hypothetical protein
cds1809	3225	3061	2831	1	2	390.07	357.83	368.075	0.109	0.218	2028068	2030512	-	NP_760903.1	1178930	type I restriction-modification system restriction subunit R
cds1810	227	204	202	0	0	290.607	252.412	277.981	0	0	2030703	2030933	-	NP_760904.1	1178931	transcriptional regulator
cds1811	609	640	611	0	0	343.044	348.428	369.962	0	0	2031075	2031599	+	NP_760905.1	1178932	hypothetical protein
cds1812	812	772	752	1	0	303.195	278.602	301.834	0.336	0	2032140	2032931	-	NP_760906.1	1178933	DNA repair ATPase
cds1813	170	180	135	0	0	380.861	389.754	325.114	0	0	2032945	2033076	-	NP_760907.1	1178934	transcriptional regulator
cds1814	1548	1431	1271	8	2	386.317	345.155	340.959	1.796	0.449	2033242	2034426	+	NP_760908.1	1178935	hypothetical protein
cds1815	82	75	79	0	0	96.229	85.065	99.656	0	0	2034731	2034982	-	YP_004300164.1	10351708	hypothetical protein
cds1818	580	524	517	0	2	714.675	624.04	684.786	0	2.216	2039391	2039630	+	NP_760911.1	1178938	transcriptional regulator
cds1819	1964	2010	1788	2	3	437.027	432.279	427.679	0.4	0.6	2039624	2040952	+	NP_760912.1	1178939	HipA protein
cds1940	387	396	323	3	4	200.783	198.57	180.137	1.401	1.866	2184508	2185077	+	NP_761039.2	1179067	hypothetical protein
cds2077	542	534	475	9	9	174.033	165.72	163.949	2.6	2.598	2352972	2353892	-	NP_761175.1	1179203	hypothetical protein
cds2080	646	674	537	2	3	442.222	445.932	395.154	1.232	1.846	2357235	2357666	+	NP_761177.1	1179205	hypothetical protein
cds2081	970	961	886	0	1	341.495	326.992	335.297	0	0.317	2357682	2358521	+	NP_761178.1	1179206	Flp pilus assembly protein CpaB
cds2082	1531	1467	1384	0	5	325.96	301.87	316.745	0	0.957	2358524	2359912	+	NP_761179.1	1179207	Flp pilus assembly protein, secretin CpaC
cds2083	721	641	636	0	1	392.669	337.404	372.334	0	0.49	2359956	2360498	+	NP_761180.1	1179208	hypothetical protein
cds2084	1009	1038	985	0	3	277.056	275.47	290.734	0	0.741	2360509	2361585	+	NP_761181.1	1179209	Pilus assembly protein CpaE-like protein
cds2085	1246	1155	1153	0	0	284.978	255.315	283.469	0	0	2361585	2362877	+	NP_761182.1	1179210	type II/IV secretion system ATP hydrolase TadA/VirB11/Cpa
cds2086	1107	1053	954	2	0	369.91	340.077	342.674	0.601	0	2362887	2363771	+	NP_761183.1	1179211	Flp pilus assembly protein TadB
cds2087	1054	1108	935	0	2	353.398	359.057	336.991	0	0.603	2363775	2364656	+	NP_761184.1	1179212	type II%2FIV secretion system protein TadC
cds2088	998	995	905	0	5	398.294	383.793	388.245	0	1.794	2364704	2365444	+	NP_761185.1	1179213	Flp pilus assembly protein TadD
cds2089	673	704	659	2	3	425.266	429.951	447.626	1.137	1.704	2365441	2365908	+	NP_761186.1	1179214	hypothetical protein
cds2090	703	653	679	4	0	425.146	381.678	441.404	2.177	0	2365895	2366383	+	NP_761187.1	1179215	hypothetical protein
cds2091	1584	1472	1448	10	9	335.073	300.949	329.258	1.903	1.712	2366385	2367782	+	NP_761188.1	1179216	hypothetical protein
cds2092	824	904	773	4	6	414.421	439.424	417.905	1.81	2.713	2367930	2368517	-	NP_761189.1	1179217	azoreductase
cds2102	673	639	589	3	1	484.245	444.377	455.564	1.942	0.647	2381725	2382135	-	NP_761199.1	1179227	phosphate ABC transporter periplasmic protein
cds2103	1397	1382	1228	3	1	354.924	339.35	335.367	0.686	0.228	2382146	2383309	-	NP_761200.1	1179228	hypothetical protein
cds2104	1882	1768	1692	23	7	344.832	313.091	333.252	3.792	1.153	2383415	2385028	-	NP_761201.2	1179229	methyl-accepting chemotaxis protein
cds2184	45	52	44	0	0	51.58	57.607	54.214	0	0	2474998	2475255	+	NP_761276.1	1179304	antitoxin of toxin-antitoxin stability system
cds2219	71	77	72	25	1	58.324	61.134	63.578	18.479	0.739	2516477	2516836	+	NP_761307.1	1179335	glyoxalase family protein
cds2279	293	286	325	0	1	288.827	272.482	344.38	0	0.886	2570254	2570553	-	NP_761356.1	1179384	Plasmid stabilization element ParE
cds2280	320	294	336	0	1	389.435	345.807	439.55	0	1.094	2570550	2570792	-	NP_761357.1	1179385	transcriptional regulator
cds2281	111	101	97	0	0	156.313	137.466	146.834	0	0	2570836	2571045	+	YP_004300191.1	10351688	hypothetical protein
cds2480	157	185	160	14	12	73.002	83.139	79.972	5.858	5.017	2807449	2808084	-	NP_761561.1	1179589	response regulator
cds339	403	411	437	1	0	456.621	450.084	532.251	1.02	0	357549	357809	+	NP_759370.1	1177329	phage-specific transcriptional regulator
cds340	446	493	479	0	0	261.695	279.582	302.121	0	0	357862	358365	-	NP_759371.1	1177330	DNA-binding protein H-NS
cds341	185	182	167	0	0	72.655	69.083	70.501	0	0	359003	359755	+	NP_759372.1	1177331	chromosome segregation ATPase
cds342	512	547	585	0	0	100.539	103.814	123.483	0	0	359843	361348	+	NP_759373.1	1177332	type IV secretory pathway, VirD2 component
cds343	87	83	63	0	0	32.985	30.414	25.676	0	0	361536	362315	+	NP_759374.2	1177333	hypothetical protein
cds344	56	51	62	0	0	64.189	56.499	76.392	0	0	362433	362690	+	NP_759375.1	1177334	transcriptional regulator
cds367	175	177	169	0	0	198.285	193.832	205.836	0	0	386187	386447	-	NP_759394.1	1177353	ATP-dependent carboxylate-amine ligase domain-containing protein
cds368	351	380	323	0	2	311.713	326.161	308.343	0	1.597	386501	386833	-	NP_759395.1	1177354	hypothetical protein
cds713	2129	2159	1984	6	7	469.503	460.168	470.315	1.191	1.388	772424	773764	-	NP_759748.1	1177711	Metallo-beta-lactamase family protein, RNA-specific
cds714	728	732	666	3	4	710.527	690.496	698.726	2.635	3.51	773828	774130	-	NP_759749.2	1177712	excinuclease ABC subunit C
cds720	2412	2761	2463	6	9	630.676	697.744	692.273	1.412	2.116	780376	781506	-	NP_759755.2	1177718	glycosyltransferase
cds721	3739	4165	3578	6	8	667.708	718.865	686.84	0.964	1.285	781493	783148	-	YP_004300155.1	10351691	Heparinase II/III-like protein
cds722	2584	2811	2445	1	7	681.069	716.078	692.726	0.237	1.659	783111	784232	-	YP_004300156.1	10351713	hypothetical protein
cds723	3653	4221	3514	4	14	627.348	700.607	648.7	0.618	2.162	784229	785950	-	YP_004300157.1	10351682	hypothetical protein
cds724	2340	2825	2349	3	6	615.113	717.726	663.752	0.71	1.418	785919	787043	-	YP_004300158.1	10351686	glycosyltransferase
cds725	2700	3112	2814	4	5	630.698	702.584	706.587	0.841	1.05	786997	788262	-	YP_004300159.1	10351706	hypothetical protein
cds726	2773	3008	2583	4	4	713.709	748.256	714.628	0.926	0.926	788262	789410	-	YP_004300160.1	10351681	hypothetical protein
cds727	2480	2736	2466	4	3	576.576	614.783	616.285	0.837	0.627	789450	790721	-	NP_759756.1	1177719	UDP-N-acetyl-D-mannosamine dehydrogenase
cds728	1736	1918	1770	3	2	450.336	480.88	493.565	0.7	0.466	790910	792049	-	NP_759757.2	1177720	UDP-N-acetylglucosamine 2-epimerase
cds738	47	46	45	4	13	19.145	18.11	19.704	1.466	4.761	799169	799894	+	NP_759767.1	1177730	ribosomal S7-like protein
cds739	49	58	57	1	9	84.741	96.945	105.963	1.556	13.994	799891	800061	+	NP_759768.1	1177731	hypothetical protein

## Sheet: CMCP6-Chromosome II
cdsID	VV9-09	VV4-03	491771	101/4	2322	RPKM_VV9-09	RPKM_VV4-03	RPKM_491771	RPKM_101/4	RPKM_2322	start	end	Direction	Ref_seq Accesion	GeneID	Product
cds1010	603	654	601	5	1	2123.45	2133.43	2287	13.014	2.941	1189193	1189387	-	YP_004300144.1	10322419	hypothetical protein
cds1150	2573	2777	2457	11	12	908.873	908.688	937.853	2.872	3.54	1371531	1373474	+	NP_763157.1	1181203	methyl-accepting chemotaxis protein
cds1233	1863	2007	1855	6	4	834.508	832.8	897.899	1.986	1.496	1480394	1481926	-	NP_763239.1	1181285	anaerobic nitric oxide reductase transcriptional regulator
cds1234	1807	2058	1752	5	5	835.586	881.565	875.454	1.709	1.931	1482130	1483614	+	NP_763240.1	1181286	anaerobic nitric oxide reductase flavorubredoxin
cds1235	997	1090	995	1	8	595.847	603.451	642.582	0.442	3.993	1483625	1484773	+	NP_763241.1	1181287	NADH:flavorubredoxin oxidoreductase
cds1236	567	597	520	4	3	1138.46	1110.41	1128.24	5.936	5.031	1484802	1485143	+	NP_763242.2	1181288	hypothetical protein
cds1237	1432	1732	1321	10	2	840.459	941.667	837.805	4.338	0.98	1485220	1486389	-	NP_763243.1	1181289	autotransporter adhesin
cds1238	1402	1581	1318	3	6	855.766	893.953	869.338	1.353	3.059	1486612	1487736	+	NP_763244.1	1181290	DNA-binding HTH domain-containing protein
cds1367	1661	1792	1598	5	10	746.948	746.508	776.539	1.662	3.756	1635544	1637070	-	NP_763380.1	1181431	hypothetical protein
cds1410	1988	2084	1953	19	9	722.294	701.409	766.772	5.102	2.731	1704176	1706065	-	NP_763426.2	1181477	methyl-accepting chemotaxis protein
cds154	1082	1191	918	3	5	561.6	572.647	514.883	1.151	2.167	189153	190475	+	NP_762151.1	1180192	transposase
cds166	491	511	481	2	0	832.504	802.604	881.284	2.506	0	201746	202150	+	NP_762163.2	1180204	S-adenosylhomocysteine hydrolase
cds167	95	78	82	0	0	163.497	124.353	152.499	0	0	202152	202550	+	NP_762164.1	1180205	inorganic pyrophosphatase exopolyphosphatase
cds3	83	85	106	3	4	43.08	40.869	59.453	1.151	1.734	2790	4112	+	NP_761994.2	1180033	transposase
cds381	499	493	448	0	0	671.877	614.911	651.829	0	0	453809	454318	-	NP_762386.1	1180428	hypothetical protein
cds382	150	134	135	0	0	660.277	546.406	642.148	0	0	454315	454470	-	NP_762387.1	1180429	hypothetical protein
cds383	63	49	58	0	0	112.66	81.171	112.079	0	0	454476	454859	-	NP_762388.1	1180430	helicase subunit of the DNA excision repair complex
cds489	261	291	267	3	1	765.921	791.065	846.684	6.507	2.451	589409	589642	-	NP_762497.1	1180540	hypothetical protein
cds65	1085	1300	1185	21	23	808.965	897.881	954.739	11.572	14.322	73767	74687	+	NP_762059.1	1180098	anti-anti-sigma regulatory factor
cds66	521	557	579	1	1	1010.63	1000.89	1213.67	1.434	1.62	74690	75043	+	NP_762060.1	1180099	RsbS negative regulator of sigma-B
cds67	612	664	669	0	1	1022.51	1027.69	1207.84	0	1.395	75069	75479	+	NP_762061.1	1180100	anti-sigma B factor RsbT
cds68	842	949	837	1	0	988.362	1031.92	1061.68	0.868	0	75482	76066	+	NP_762062.1	1180101	serine phosphatase RsbU regulator of sigma subunit
cds69	3408	3627	3376	21	10	727.006	716.74	778.229	3.311	1.782	76059	79277	+	NP_762063.1	1180102	Two-component system sensor protein
cds711	492	575	450	26	9	1005.51	1088.59	993.8	39.273	15.361	833223	833558	+	NP_762721.1	1180764	major facilitator superfamily permease
cds772	77	88	87	6	2	38.651	40.92	47.191	2.226	0.838	918833	920200	+	NP_762783.1	1180829	heavy metal RND efflux outer membrane protein
cds788	848	926	771	1	5	1338.65	1354.12	1315.2	1.167	6.592	943065	943499	+	NP_762800.2	1180846	acetyltransferase
cds802	258	332	283	19	5	349.439	416.548	414.194	19.02	5.656	960278	960784	-	NP_762814.2	1180860	Mg2+ and Co2+ transporter
cds905	1304	1479	1399	2	0	840.79	883.393	974.751	0.953	0	1074520	1075584	+	NP_762916.1	1180962	multidrug resistance efflux pump
cds911	228	207	207	2	4	660.611	555.594	648.109	4.283	9.679	1081769	1082005	+	YP_004300142.1	10322409	hypothetical protein
cds956	50	65	75	2	0	25.952	31.253	42.066	0.767	0	1126805	1128127	+	NP_762965.2	1181011	transposase

## Sheet: YJ016-Chromosome I
cdsID	VV9-09	VV4-03	491771	101/4	2322	RPKM_VV9-09	RPKM_VV4-03	RPKM_491771	RPKM_101/4	RPKM_2322	start	end	Direction	Ref_seq Accesion	GeneID	Product
cds1791	305	302	306	2	0	314.957	305.4	337.676	1.839	0	1834069	1834341	-	NP_934586.1	2624599	hypothetical protein
cds1890	75	92	87	9	0	59.727	71.748	74.039	6.381	0	1897241	1897594	-	NP_934685.1	2624698	hypothetical protein
cds1900	242	259	207	0	1	181.927	190.675	166.296	0	0.657	1904345	1904719	-	NP_934695.1	2624708	hypothetical protein
cds1901	129	111	101	0	0	216.468	182.406	181.115	0	0	1904716	1904883	-	NP_934696.1	2624709	hypothetical protein
cds1924	93	88	82	0	0	50.81	47.082	47.875	0	0	1919357	1919872	-	NP_934719.1	2624732	hypothetical protein
cds1925	164	167	175	0	0	335.026	334.089	382.033	0	0	1919862	1919999	-	NP_934720.1	2624733	hypothetical protein
cds1926	421	411	427	0	0	267.309	255.554	289.726	0	0	1919990	1920433	-	NP_934721.1	2624734	acetyltransferase
cds1997	1750	1665	1643	11	8	341.18	317.885	342.303	1.909	1.364	1999948	2001393	-	NP_934792.1	2624805	hypothetical protein
cds1998	727	671	710	4	0	419.121	378.824	437.413	2.053	0	2001347	2001835	-	NP_934793.1	2624806	hypothetical protein
cds1999	743	749	748	3	3	396.706	391.627	426.786	1.426	1.401	2001599	2002126	+	NP_934794.1	2624807	hypothetical protein
cds2000	694	722	682	2	3	418.049	425.908	439.016	1.073	1.58	2001822	2002289	-	NP_934795.1	2624808	hypothetical protein
cds2001	1017	1013	918	0	5	386.916	377.412	373.221	0	1.663	2002286	2003026	-	NP_934796.1	2624809	Flp pilus assembly protein TadD
cds2002	1072	1116	943	0	2	342.642	349.317	322.096	0	0.559	2003074	2003955	-	NP_934797.1	2624810	Flp pilus assembly protein TadC
cds2003	365	378	336	0	1	685.986	695.705	674.823	0	1.643	2003095	2003244	+	NP_934798.1	2624811	hypothetical protein
cds2004	1154	1084	1003	2	0	367.601	338.151	341.428	0.567	0	2003959	2004843	-	NP_934799.1	2624812	Flp pilus assembly protein TadB
cds2005	1371	1261	1280	0	0	298.919	269.241	298.231	0	0	2004853	2006145	-	NP_934800.1	2624813	Flp pilus assembly protein TadA
cds2006	1163	1194	1101	0	4	288.359	289.913	291.722	0	0.867	2006145	2007281	-	NP_934801.1	2624814	Flp pilus assembly protein CpaE-like
cds2007	868	794	790	0	2	375.883	336.716	365.585	0	0.757	2007232	2007882	-	NP_934802.1	2624815	hypothetical protein
cds2008	1556	1484	1421	0	5	315.807	294.955	308.201	0	0.887	2007818	2009206	-	NP_934803.1	2624816	Flp pilus assembly protein secretin CpaC
cds2009	997	995	912	0	1	334.603	327.015	327.083	0	0.293	2009209	2010048	-	NP_934804.1	2624817	Flp pilus assembly protein CpaB
cds2173	1665	1590	1454	2	0	408.515	382.033	381.229	0.437	0	2184765	2185913	-	NP_934968.1	2624981	alcohol dehydrogenase
cds2174	1150	1078	967	0	0	500.307	459.27	449.566	0	0	2185925	2186572	-	NP_934969.1	2624982	L-fuculose phosphate aldolase
cds2175	838	800	742	0	2	508.048	474.965	480.721	0	1.06	2186586	2187050	-	NP_934970.1	2624983	fucose dissimilation pathway protein FucU
cds2176	1937	1791	1706	3	5	372.232	337.047	350.341	0.513	0.84	2187010	2188476	-	NP_934971.1	2624984	L-fuculokinase
cds2177	2463	2257	2115	9	2	396.998	356.259	364.303	1.291	0.282	2188519	2190267	-	NP_934972.1	2624985	L-fucose isomerase
cds2178	1949	1916	1718	3	3	419.105	403.475	394.787	0.574	0.564	2190300	2191610	-	NP_934973.1	2624986	fucose permease
cds2179	1437	1374	1188	4	5	553.426	518.203	488.931	1.371	1.684	2191689	2192420	-	NP_934974.1	2624987	L-fucose operon activator
cds2180	463	492	401	1	2	1035.91	1078	958.773	1.992	3.913	2192447	2192572	-	NP_934975.1	2624988	hypothetical protein
cds2215	258	291	307	11	8	78.972	87.228	100.42	2.997	2.141	2234635	2235555	-	NP_935010.1	2625023	transposase
cds2879	1304	1235	1100	15	24	586.305	543.781	528.527	6.004	9.435	2932846	2933472	-	NP_935674.1	2625699	DNA glycosylase
cds3087	6354	6836	6319	19	21	1350.88	1423.26	1435.64	3.596	3.904	3173627	3174952	+	NP_935884.1	2625951	transposase and inactivated derivative
cds3169	52	42	43	12	25	51.984	41.117	45.937	10.679	21.853	3256807	3257088	+	NP_935966.1	2626037	transposase
cds339	1719	1858	1747	3	3	425.094	449.951	461.668	0.66	0.649	348769	349908	+	NP_933134.1	2623108	UDP-N-acetylglucosamine 2-epimerase
cds340	386	409	438	1	0	86.158	89.401	104.475	0.199	0	349990	351252	+	NP_933135.1	2623109	UDP-N-acetyl-D-mannosamine dehydrogenase
cds369	805	820	747	4	6	756.464	754.6	750.138	3.346	4.93	381021	381320	+	NP_933164.1	2623138	endonuclease
cds370	2276	2340	2122	6	9	478.473	481.739	476.715	1.123	1.654	381384	382724	+	NP_933165.1	2623139	hypothetical protein
cds748	204	196	208	0	1	273.858	257.668	298.391	0	1.174	757511	757720	+	NP_933543.1	2623527	hypothetical protein

## Sheet: YJ016-Chromosome II
cdsID	VV9-09	VV4-03	491771	101/4	2322	RPKM_VV9-09	RPKM_VV4-03	RPKM_491771	RPKM_101/4	RPKM_2322	start	end	Direction	Ref_seq Accesion	GeneID	Product
cds1312	486	506	510	11	15	0	0	0	0	0	1455526	1455813	+	NP_937371.1	2622177	hypothetical protein
cds1313	171	162	177	12	16	0.211	0.206	0	0.938	0.921	1455904	1457271	+	NP_937372.1	2622178	outer membrane cation efflux protein
cds1337	861	940	792	2	7	398.376	407.746	379.78	404.929	442.306	1485651	1486085	+	NP_937396.1	2622202	acetyltransferase
cds1382	2415	2600	2372	9	8	543.268	642.733	597.814	509.776	584.159	1533817	1535403	+	NP_937441.1	2622247	hypothetical protein
cds1383	2517	2705	2259	10	6	286.593	318.031	310.494	250.967	199.28	1535409	1537145	+	NP_937442.1	2622248	hypothetical protein
cds1484	1547	1692	1629	5	0	580.91	549.756	495.58	582.33	595.447	1637303	1638517	+	NP_937543.1	2622349	secretion protein
cds1485	477	479	488	2	0	354.766	390.328	385.32	420.158	365.599	1638314	1638505	-	NP_937544.1	2622350	hypothetical protein
cds1570	966	1032	1018	2	0	0.801	0.196	0.856	251.502	244.575	1718626	1719345	+	NP_937629.1	2622435	hypothetical protein
cds1571	935	1031	980	3	4	0	2.272	0	546.343	475.76	1719437	1720327	+	NP_937630.1	2622436	2-keto-3-deoxy-galactonokinase
cds179	1903	2045	1921	6	4	776.155	790.989	784.963	765.034	735.116	206093	207625	-	NP_936236.1	2621498	anaerobic nitric oxide reductase transcriptional regulator
cds180	1851	2101	1811	5	5	591.64	620.981	606.136	616.04	618.885	207829	209313	+	NP_936237.1	2621499	anaerobic nitric oxide reductase flavorubredoxin
cds181	1153	1219	1152	2	10	659.568	725.778	714.309	1073.32	1021.67	209321	210472	+	NP_936238.1	2621500	nitric oxide reductase
cds182	589	594	547	4	3	484.114	472.297	505.617	512.35	517.943	210501	210842	+	NP_936239.1	2621501	cytoplasmic protein
cds183	632	645	597	4	3	499.827	469.642	486.23	441.115	476.477	210504	210887	-	NP_936240.1	2621502	hypothetical protein
cds184	1602	1886	1468	10	2	488.393	481.351	497.593	525.161	493.519	210919	212184	-	NP_936241.1	2621503	hypothetical protein
cds185	1467	1628	1378	3	6	532.359	593.786	572.531	581.425	590.416	212305	213435	+	NP_936242.1	2621504	DNA-binding HTH domain-containing protein
cds309	799	873	772	4	0	0.239	1.405	0.511	0.851	572.872	349123	349656	-	NP_936367.1	2621433	hypothetical protein
cds310	857	991	794	6	0	0.525	1.285	0.842	0.234	546.712	349791	350399	-	NP_936368.1	2621434	hypothetical protein
cds313	495	583	571	0	2	0.847	0.829	0.603	0	467.59	351323	352339	-	NP_936371.1	2621321	hypothetical protein
cds321	1679	1794	1630	7	12	5.962	6.116	13.956	6.318	14.15	360803	362329	-	NP_936379.1	2621329	hypothetical protein
cds364	2193	2262	2148	17	10	0	0	0	0.302	1.78	429566	431455	-	NP_936422.1	2621372	methyl-accepting chemotaxis protein
cds365	431	450	417	2	0	0	0	0	0	1.174	431501	431647	+	NP_936423.1	2621373	hypothetical protein
cds579	526	557	587	1	1	427.068	419.867	419.209	411.153	409.973	653306	653662	+	NP_936637.1	2621132	anti-anti-sigma regulatory factor
cds580	632	689	683	0	1	460.84	448.854	444.308	407.352	415.365	653688	654098	+	NP_936638.1	2621133	anti-sigma regulatory factor
cds581	874	999	876	1	0	515.563	516.753	504.145	393.106	390.574	654089	654685	+	NP_936639.1	2621134	indirect negative regulator of sigma-B activity
cds582	3530	3754	3506	21	10	618.641	603.697	647.152	613.474	580.117	654678	657896	+	NP_936640.1	2621135	hypothetical protein
cds787	192	239	217	0	1	346.749	331.456	373.599	425.143	448.549	889616	889741	-	NP_936845.1	2621646	hypothetical protein
cds79	2725	2901	2602	11	13	499.017	498.554	520.569	466.356	490.486	89853	91856	+	NP_936136.1	2621599	methyl-accepting chemotaxis protein
cds793	45	91	42	0	0	349.843	378.868	332.89	378.682	391.321	893459	893674	+	NP_936851.1	2621652	hypothetical protein
cds794	186	493	190	0	1	189.323	167.809	149.153	140.246	174.002	893747	893968	+	NP_936852.1	2621653	hypothetical protein
cds795	164	433	173	0	1	0.584	0	0.624	0	0	893977	894102	-	NP_936853.1	2621654	hypothetical protein
cds801	42	42	34	0	0	0	0	0	0	0	897820	898035	+	NP_936859.1	2621660	hypothetical protein
cds802	191	190	179	0	0	0	0	0	0	0	898108	898329	+	NP_936860.1	2621661	hypothetical protein
cds823	1094	1138	989	1	0	482.603	517.926	550.544	517.067	579.301	917834	918433	-	NP_936881.1	2621682	hypothetical protein
cds852	1201	1386	1156	1	0	397.954	439.49	452.069	461.743	465.518	956645	957496	-	NP_936911.1	2621712	hypothetical protein
cds853	415	435	374	27	0	592.925	617.454	627.14	681.118	646.737	957657	957809	+	NP_936912.1	2621713	hypothetical protein

## Sheet: YJ016 plasmid
cdsID	VV9-09	VV4-03	491771	101/4	2322	RPKM_VV9-09	RPKM_VV4-03	RPKM_491771	RPKM_101/4	RPKM_2322	start	end	Direction	Ref_seq Accesion	GeneID	Product
cds43	1197	1767	3139	3	0	53036.7	54299.1	55322.7	88.488	0	35383	35721	-	NP_932244.1	2620972	hypothetical protein
cds44	747	1087	1992	3	0	86978.8	87780	92259.6	232.54	0	35536	35664	+	NP_932245.1	2621025	hypothetical protein
cds45	1178	1710	2917	8	0	36862.6	37111.7	36308.4	166.653	0	35741	36220	-	NP_932246.1	2620973	hypothetical protein
cds62	549	954	822	0	4	36167.6	43588.2	21540.2	0	278.719	44546	44773	-	NP_932263.1	2620997	hypothetical protein
