# Supplementary material for: Comparative genomic analysis of clinical and environmental Vibrio vulnificus isolates revealed biotype 3 evolutionary relationships
Source: Front Microbiol. 2015 Jan 15;5:803. doi: 10.3389/fmicb.2014.00803 (PMC4295529; doi:10.3389/fmicb.2014.00803)
Supplement: Supplementary file 3 [file DataSheet3.XLS]

## Sheet: Sheet1
File S3. Genes present in strain 491771 and absent from other biotype 3 strains.
Function	Figfam	Nucleotide sequence	Amino acid sequence
hypothetical protein		ttgctcatttttacatgcatcaaggagctatcaattatggataaatgggtcgatgaacatatgaccgaaaccgcgatcattattatgattgtgggtttaactcttggttttatcctcttttaa	MLIFTCIKELSIMDKWVDEHMTETAIIIMIVGLTLGFILF
hypothetical protein		atggtctctttgggcattgcccaccgaaaagagctcaaggggctttttaagatgcccacgctcttttgtggacaagcccaaaagggcaataaggatgccgcacaaggcggcgcgatcagccctttcggctgcgccgacccctacccatttcaactcgataatcgagtgatttga	MVSLGIAHRKELKGLFKMPTLFCGQAQKGNKDAAQGGAISPFGCADPYPFQLDNRVI
Hydroxypyruvate isomerase (EC 5.3.1.22)	Hydroxypyruvate isomerase (EC 5.3.1.22)	atggctaagttcgcagcaaacctaaccatgttattcacagaagtgccgtttttagagcgttttgagaaagcgcatcaagcggggttcaaagcggtagagtacctcttcccatacgcattcgaggcgcaagaactggcaaacaagatggaacaattcggctttgaacaagcactcttcaacatgcctccgggtggttggggggctggtgaacgtggcttcgtcgcgattccgggccgagaggatgagtttaaggcgagcgtcgatactgcgctgatgtacgccaaagcactgaagtgtaaaaaggttcacgctatgtctggcatcgttgattcccgtttcactcgtgagcagcatattgaaaccttcatctcaaacattcgttatgcagcggataagttt…	MAKFAANLTMLFTEVPFLERFEKAHQAGFKAVEYLFPYAFEAQELANKMEQFGFEQALFNMPPGGWGAGERGFVAIPGREDEFKASVDTALMYAKALKCKKVHAMSGIVDSRFTREQHIETFISNIRYAADKFAEQGVELMIGPLNNRDVPNYFVAHQREAVELIKQVDRPNVKLQLDLYHAQIMDGDLSTLIREVAPYTGHIQIASVPERHEPSEGELNYPHLFNVLDDSGYQGWIGCEYNPRHSTEEGLGWVRPYL
Phage attachment protein		ttgcatcaagctaatttagatatcgcacaaaacacgaaaaagcttattcagcaagctaacgctgatatcactacatcggttaacaaaaacaccaatgctattaactcactcaaaggtgaggtgtccggtcttggtgattctcttactagtattgacggaacgttaactggcatggctgaggatttagattcaatcgtcaacacggatacgtcaggcgctggcacggggggcacttgtattgcgactgatagctgtacgggcttttatgagtctgggtatccaaatggtgttggtggggtgttctcagaccactttagcagtatcagctcaaaagtgactgataccctatcagggatgttcgagttagacctaagtgcggcttcgcgtcctaagttcggc…	MHQANLDIAQNTKKLIQQANADITTSVNKNTNAINSLKGEVSGLGDSLTSIDGTLTGMAEDLDSIVNTDTSGAGTGGTCIATDSCTGFYESGYPNGVGGVFSDHFSSISSKVTDTLSGMFELDLSAASRPKFGIPVPFYGWFYFTDYINLDWVFAFVRVCMMVSTAFLCRKLLFGG
hypothetical protein		gtgggtggcgcaaccacgaaacctaaccagaccaccgtaaatacaaaacccaacaatggaatgaaaaatgccacgcgtgccaaatcactcttaaattgtttgttaattgcccatctcaaagcctag	MGGATTKPNQTTVNTKPNNGMKNATRAKSLLNCLLIAHLKA
hypothetical protein		atgcttcctatcccacatgaacttgtctggggagagatttacttcccacctttactgctcgttgtcgcgctcgcctatggcttaaccatgttggtaacgagcgcggtggtgaaaacgggcctctatcgctatatcgcgcaccccgcgatcgcggaaatcagccttgtcgtcatcttcagatcggaagagcacaagtctgtcactgaccaatctcgtatgccgtcttctgcttga	MLPIPHELVWGEIYFPPLLLVVALAYGLTMLVTSAVVKTGLYRYIAHPAIAEISLVVIFRSEEHKSVTDQSRMPSSA
NTP pyrophosphohydrolase	NTP pyrophosphohydrolase	gtgcaacattttaacggatgcaaattagttgttcattgtaacgagcaaattcttacctataaaagagataatatttcttccatctcatacccaaattgctgggacttacctggtggcggtcgtgaagggaacgaaacgccagaggattgtgcactaagagaattgaaagaagaattcggtatcgaactgtgcccatcgcgtattcattacaagcaaaaagtggaaagtcatacaggctttggttgtgcgtattttctagcggtgacgataaccgaaagtgagttacgcgaaattcagtttggcgatgaggggcaatattggaagcttatggacatagaaacgtacttagccctctcagacgctgtgccatccaaccagcaaagaataagaggctatctc…	MQHFNGCKLVVHCNEQILTYKRDNISSISYPNCWDLPGGGREGNETPEDCALRELKEEFGIELCPSRIHYKQKVESHTGFGCAYFLAVTITESELREIQFGDEGQYWKLMDIETYLALSDAVPSNQQRIRGYLNL
putative site-specific recombinase	putative site-specific recombinase	gtgtgtatttttgtctatacaaggaatatacacacaatgcccaaatcaaaatctaaggctaaaagcctttcttcatctcaagttcgtaaagtcctcaaacaatgtttgctcatgcaaaacgcagaactaaaacgtggtgttatcgcgctgtctttttctactctacgggttagcgaactcgcccaagtcactgttgcagatgtgatcatgcctacaggcaaaattaaagacgaaatccatcttagagcttcactgtgcaaacgaagaaaaccacgttcaatatggctaagtaagcttgcaaaaagcatgattcaggaatgggttgactaccgtaaagctcgaaattgggcgactacttttgacatttcttatcaggggcttaatccacgtagcaaacgg…	MCIFVYTRNIHTMPKSKSKAKSLSSSQVRKVLKQCLLMQNAELKRGVIALSFSTLRVSELAQVTVADVIMPTGKIKDEIHLRASLCKRRKPRSIWLSKLAKSMIQEWVDYRKARNWATTFDISYQGLNPRSKRVLNNRGRIYSMKRKTRVNQAGARVDYQACDVLELMMRNVYQRCGFKGCSSHSGRRSYGTSMNALGVELRAIQCALGHSDPSMTLEYIDVLDSQLMKASEIAL
hypothetical protein		gtgaagtacttaaaggccaagaccaaagataaacacttggccaacatcaagaaagacatcaaattgatgctcaatatagctcgaactcgcaatgggaatcttgaaatgagactgtatcagctcaacgagaaagccaataacactcaagttgcgggagcggaaaggttgtactcacttcttacctatttgtacaatgagcatgaaattgaatctcggttgtttgaagagggaagcgaaccagagccggaaatcctttacatgctaggcgatcacatagagcattgttttgataccgataaccaacaaatcgcacctctctcgatgctgatccaatcagaatcagcaccacaattggaagcgatattttttgctggtgatattcgattatttttatcgcag…	MKYLKAKTKDKHLANIKKDIKLMLNIARTRNGNLEMRLYQLNEKANNTQVAGAERLYSLLTYLYNEHEIESRLFEEGSEPEPEILYMLGDHIEHCFDTDNQQIAPLSMLIQSESAPQLEAIFFAGDIRLFLSQHGNEATFQAHIILHPLS
hypothetical protein		atgcagtcgagccgtgaagcgctaaatgcggtcagtgagccggcaccaatgccggctgttatccccaagcctaagccggtggaagcggtaaaacatgacactgtcacgcaagagcccacaccgccaaagccaagcccgtcaaggcttgaaaccgcaaaaccctatttattggcgttggtcgcactggtcacgctgtttttaatgttccaaccgaaaaaggacacccaagctcatggaaaaccaaacaacgcaagcgcatga	MQSSREALNAVSEPAPMPAVIPKPKPVEAVKHDTVTQEPTPPKPSPSRLETAKPYLLALVALVTLFLMFQPKKDTQAHGKPNNASA
hypothetical protein		atggcgacgctattttatcgttcaatatgggctagttggaactactgggttcaaaatacagacactcaagaaattaaccgtgctttaactcaacatatgccaactcaccataaatga	MATLFYRSIWASWNYWVQNTDTQEINRALTQHMPTHHK
hypothetical protein		atgggggaaaatcagggtgatgacactgaaaatataaaagcattatcaagcgtaggcagtattgatgacagtgatgctcatgactttgtaattcaaaaagatcacacactgctctctatagaagatgataagaaaatgagtttgctaggggcttcatttaaagtcctacctcatgattattcggcaggctttctacctggggactgggctcgatatacttttattcactcaaaagcatcacgcaatactgctataggcatgacatttgatggcaatggagaatttacaaattcaactcaccttccagatgaggtaaatatccactttcagccgatgtcgttttacggggaaggcctgaaagcggtaatagccacaatgttaaaacaattgcggccagta…	MGENQGDDTENIKALSSVGSIDDSDAHDFVIQKDHTLLSIEDDKKMSLLGASFKVLPHDYSAGFLPGDWARYTFIHSKASRNTAIGMTFDGNGEFTNSTHLPDEVNIHFQPMSFYGEGLKAVIATMLKQLRPV
hypothetical protein		gtgttcaagctactgaagtttgagccattcgatacccatagttttatagcgtcttgtattgttaaagctgcgctagccttggatggaaaaaatgcacatattagcgtcaagcagatagaaggtctcaaaggtgtgttcatcaggcgtttttga	MFKLLKFEPFDTHSFIASCIVKAALALDGKNAHISVKQIEGLKGVFIRRF
Repressor protein	Repressor protein	gtgagaagaaaggctatttaccgagcagtaagcggcacgtacttggttgatatggatggccgtctgtccatcaaccacgttcaacgattaccaaacaagttagcagtcgtgtttggcaactcgacggttgaagtatcagaacaagatagaaaagtaatgggccgcgtagcggtgacattaagaaaagaataa	MRRKAIYRAVSGTYLVDMDGRLSINHVQRLPNKLAVVFGNSTVEVSEQDRKVMGRVAVTLRKE
hypothetical protein		ttgcagcaagggaacgcccgtcgacccactttaggctgtggtcaaaagtttctcctagccccatcgccaatcattcgtctttgctgtattgataaagaccgccttgctcaaccgtga	MQQGNARRPTLGCGQKFLLAPSPIIRLCCIDKDRLAQP
hypothetical protein		atgagagcggcgcagcccaagccaaacccgaacctcgatttaactcaagacagactcacttcactgcaacagcgaaaagcttttgtagagcaataccgctaccgctggcttgaagaaacctcgatggaaacattgagaaaagaaacccttcgtcagttagaccgtcaaattgatgaattcaaaaagctagaaacgaaagcaaaacccaaagaagaaagcccaaccaaacttggcattgaggcgaacaatttcaccaatgataaaactcagtggtcgtaa	MRAAQPKPNPNLDLTQDRLTSLQQRKAFVEQYRYRWLEETSMETLRKETLRQLDRQIDEFKKLETKAKPKEESPTKLGIEANNFTNDKTQWS
hypothetical protein		atgactaaagaaaaacgacaacgaggacgacctaagcaggaagttactcttgataaaaaacaagaaattcgatgtacagaaaatgataaggcgctgtggaagcttgcagcccaagatcatgagtcagttagcgaatgggctagagaagtccttatgcgaagcgctaagaggaaggttaaggacagttaa	MTKEKRQRGRPKQEVTLDKKQEIRCTENDKALWKLAAQDHESVSEWAREVLMRSAKRKVKDS
hypothetical protein		ttgaaagagagccctatcaaagagcaagataagatgatgatgctggctggtggattcactggccttcgcccagatatagcgaatgaccgtttgctggtattgataagttctgtcggtgtatttgtctctacagagctcattagtctccgattctaa	MKESPIKEQDKMMMLAGGFTGLRPDIANDRLLVLISSVGVFVSTELISLRF
FIG01199737: hypothetical protein	hypothetical protein	gtggttgaagcttattacagccaaccatgctctggattagcctactctcctacgaatgaaggttttgagctgttgtctgacgctgaagtgttcccgttacagttaaacgagttcttctatcgaatcagtcgtctcgcgaagcccattgccaaccagaacgatcacttcaacaagagctttggttgcagtcacgactcacctaaaaaatacagcgcgagtaatgcctatgtcattcacacacaaaaaggcattactcatggcgaatag	MVEAYYSQPCSGLAYSPTNEGFELLSDAEVFPLQLNEFFYRISRLAKPIANQNDHFNKSFGCSHDSPKKYSASNAYVIHTQKGITHGE
hypothetical transcriptional regulator		atgatagctaaagctttgagactcatcaggcaatatcacgacttgtctcgaattgatgcagcgcgtcgtttagatatgtcaaaagaaacacttatagccatagagtctggtacatcctcagtaacaaaagacgtacttgaaatgtattctgctgccttcgaaatacctgtttcatcactgatattcttttcggatagcttatacgctaagaaaggaaaaaatgctaataaaatcaggttaatgctagctggaaaggcattgacaattttggaatggatagcggaaaaagatgacaaaaaaatcgaagcttaa	MIAKALRLIRQYHDLSRIDAARRLDMSKETLIAIESGTSSVTKDVLEMYSAAFEIPVSSLIFFSDSLYAKKGKNANKIRLMLAGKALTILEWIAEKDDKKIEA
Transcriptional regulator, AraC family		atggctattcaaacattcccagccagtaaaattgcctatattcgtgtcactggtgagtacggcaaaaactacgaaccagccacacaaaagttatatcaatgggcaggaccgcgtggtttggcgggaaacacctgtattttcatttatcacgataaccctgagatttcccctgcggacaaatgtcgaacggacatctgcttgcttaactgtgaaaaggcagagggaaatggcgagatcgaaatcaaagactttcctggcggcgagtatgcgttcatccgtaaaaccattaccgataacgcgcaatatgccactgcgtgggacgagttgatggcacagcttgtcgagcgtggcttggagtcggatgagcgtccttgctttgagttgtatccttcctatgat…	MAIQTFPASKIAYIRVTGEYGKNYEPATQKLYQWAGPRGLAGNTCIFIYHDNPEISPADKCRTDICLLNCEKAEGNGEIEIKDFPGGEYAFIRKTITDNAQYATAWDELMAQLVERGLESDERPCFELYPSYDPMTQHADVSFCTAVTA
Mobile element protein	Mobile element protein	gtggcagtcagagaccactggggcatagagtcaatgcactgggtgcttgatgtcacaatgaatgaagatgcgtgccagatataccaaggtcatggtgcagaaaatctgtcttgcttacgccatatgagtttgaatatgcttcgagcagagccaactaagctaagcattgttggtaaacaaaagcgatgcatgatgagcacagccatgctagaggctgtattaagcgctggttttagtcatgtggtgaaaatgtag	MAVRDHWGIESMHWVLDVTMNEDACQIYQGHGAENLSCLRHMSLNMLRAEPTKLSIVGKQKRCMMSTAMLEAVLSAGFSHVVKM
Transposase	Transposase	atgagccacgagctcatttatcagcacgtttggaacgaaaaagctctcggtggaacgctatggaaacacctacgacaatctactaagcaaaggcgtaaaaggtacaacgcaaaagacagtcgaggacggcttgcaaataagcgtcatattaccgaaagaccagaaaacgctgagcatcgaaaagagcctggccactgggaaattgatactgtcgttggccgcggaaccaagcactgtatcgtaactttagtcgacagaatgactggctacacttttatcgggcaaatggacgatagaacaagcgagtcgctcaacgtaagaatgagcaaaatcatgacccgctctgacttaccttttaagacgataacttcggataacggcactgaatttcatggttac…	MSHELIYQHVWNEKALGGTLWKHLRQSTKQRRKRYNAKDSRGRLANKRHITERPENAEHRKEPGHWEIDTVVGRGTKHCIVTLVDRMTGYTFIGQMDDRTSESLNVRMSKIMTRSDLPFKTITSDNGTEFHGYAQLEKHHNCLFYFANPYHSWERGTNENTNGLIRQYLPKRTSMSHVTQKLCNEIAHKLNTRPRKRLGYRTPTEYIHAHL
Mobile element protein	Mobile element protein	gtgcagatctaccatcaaggtaacttgctagcccagcatccacgaagccaaagagagcgcgaaaacagcacccaaccagagcacatgccgagtaatcatcaacatcagaagtggtcgcctggacgcctgctcaactggggagccaatatcggcccagccacacgagaagtcgtcaataagatgctctactccaagcctcatccagagcagtcgtatcgctcctgtcttgggctgctcaatctgagtaaagcgcatggcgagtcgcgcttagagcaagcctgtaaagatgcgctgatgctgacaaaaccgaactacaccttcatcaacaatctgctgaagaacaatcgtgaaggacaactgagcaaagacaacacgagcacaccgaaccttgttcatagc…	MQIYHQGNLLAQHPRSQRERENSTQPEHMPSNHQHQKWSPGRLLNWGANIGPATREVVNKMLYSKPHPEQSYRSCLGLLNLSKAHGESRLEQACKDALMLTKPNYTFINNLLKNNREGQLSKDNTSTPNLVHSNVRGPNCYH
Mobile element protein	Mobile element protein	atggagcgcttctttagaagcctgaaaagcgaatgggttcccaaggcaggttatcgtagttttgcagaggctcaacaagaggtcattcgatacattattggatattacagccaacttaggccacatcagtataacggtgggttaacgcccaatgaatctgaacgcttgtattgggaaaactctaaaactgtggccaattctagttga	MERFFRSLKSEWVPKAGYRSFAEAQQEVIRYIIGYYSQLRPHQYNGGLTPNESERLYWENSKTVANSS
Uncharacterized protein ImpA	Uncharacterized protein ImpA	atggcatcagttcagggtcagaccgtaagccaacacttacacgtaggaaatctctctgaactgggtaatttaaacaatatgaaccgagacttagctttccatttgctgagagaggtctctgattattttcgccagagcgaaccgcatagccctatttcatttttattagaaaaagcgattcgatggggatatttatccttacctgagttgctgcgagaaatgtag	MASVQGQTVSQHLHVGNLSELGNLNNMNRDLAFHLLREVSDYFRQSEPHSPISFLLEKAIRWGYLSLPELLREM
peptidase M20	peptidase M20	ttgccacctgcagcgaccgccgtggtgaactttagaccgatgccaggtgacacgccagaagtgatcatcgaacacgtgaagaaagcgatcaacgatgaccgtatcaccgtacgtgatatttcggcttcgacaccagcgactaacgttgccgatcctaatggcgagggttacaaaatgcttgaaaaaaccattcgtcaaacttgggggaatgatctgattgtgtcgccattctttgtgattggtggttcggattcaaaacatttccaagcgcgtgcgtttgcacctgatgtttacacaatgacggcactgcagttggaaagtgtaaaagagtttgaaggtttccatggcgtgaacgagcgaattctggttgaagaatatggccgctcaattggtttcttc…	MPPAATAVVNFRPMPGDTPEVIIEHVKKAINDDRITVRDISASTPATNVADPNGEGYKMLEKTIRQTWGNDLIVSPFFVIGGSDSKHFQARAFAPDVYTMTALQLESVKEFEGFHGVNERILVEEYGRSIGFFYQLMDNLGQL
Beta-glucanase precursor (EC 3.2.1.73)	Beta-glucanase precursor (EC 3.2.1.73)	gtgaaggtcaaaggacatcaagccccagcaattttggcgcaagatgaccgctacgccgatgggccaaacctagatattttctccgaaagcctcaacagcaacttggcgtacggcagttacgatcccatggacattgtttcgcaccaagaagtggccgatggcgaacacggccaagtgctgaaaatcaccaagaaaaacggcgcgggtaacctttatttccgctcacccacgactgacgtgagccattggttagagagtggcgagctgatctttgatatcaaagtggagtcgatgaccgacggcagtgagttgatggtgaagatcgacagtggctggccaaaaaccagtgaaatgacggtggcactaccaccgattggtcagtggggggaagtgcgcatc…	MKVKGHQAPAILAQDDRYADGPNLDIFSESLNSNLAYGSYDPMDIVSHQEVADGEHGQVLKITKKNGAGNLYFRSPTTDVSHWLESGELIFDIKVESMTDGSELMVKIDSGWPKTSEMTVALPPIGQWGEVRIKLADLLAQSNRFVAGNQADPKMINNLLVFEPTAAMTFSLDNIRFEKR
Transporter	Transporter	atgttgcctttgttgttagcgttggcggacatgtcgagccgagaaagcaaaggcagtcttaaaaagatggttttagagacaacgaaaaacttggcgaagaatccaatcgtgatttcgattgtgctaggcatgctctgttcgggactcaattggcaaactccagaaacggcggcgcgcattatcgatatcttggcgagcacggtgacaggcgtcgcgttgttcaccattggtggtggcttggttggggtgaagctatcgggtatgaaacaagagatcagcttggtgatgttggccaagttggtactgcatccagtgattgtgatgctgtgtttaatcggttggtttgaacttgatccaaccatgagtgcagtcgcggtgattttggccagtatgccgatg…	MLPLLLALADMSSRESKGSLKKMVLETTKNLAKNPIVISIVLGMLCSGLNWQTPETAARIIDILASTVTGVALFTIGGGLVGVKLSGMKQEISLVMLAKLVLHPVIVMLCLIGWFELDPTMSAVAVILASMPMFGVYAVIGQRYNLGGMCAAVLLPTTLLAMVTVSVMTTFALTLFQ
FOG: GGDEF domain	GGDEF domain	atgtttgaacacagcccctgcttaggtaccttgtgcatcatcgacagcaaaccgcgcacacttaaggaagacgagcgtttggatttgatcgatctggccaaaatggccgaacgagaactcgccgccacgcacagcgccgccattgatgacctcacgcagatttccaaccgccgtggctttatgaccttggcgaaaaagagcatggcctattgcgaagtgggcgattacccctactccattgcctatttagatctcaacggttttaaaccgatcaacgatcaatttggccaccaagaaggcgacctcgccctcaaagcgttcgccgataccatgaaaaagagcttccgcgagtcggatgtctttgcccgtctgggtggagatgagtttgtggtgtttatg…	MFEHSPCLGTLCIIDSKPRTLKEDERLDLIDLAKMAERELAATHSAAIDDLTQISNRRGFMTLAKKSMAYCEVGDYPYSIAYLDLNGFKPINDQFGHQEGDLALKAFADTMKKSFRESDVFARLGGDEFVVFMSGASRAVAQIAIQRFTEALQRYNQSANRGYDLSFCAGIVSVEPDANISLDELLSQADKAMYQQKGNKTPGS
FIG01202502: hypothetical protein	FIG01202502: hypothetical protein	atgtctgatattctgtttaacccttcaagcttacccatcgctaaatccttacatgcactgctgggcaaaacactggccgcacgccaggcacaagatgaaacactggccaccagccaatcagtcgtcatgaactttcgtgacagttcttacaacgctgaagatggcggttttcatccggtggaaattgcccttggccaatccggtgatgatcgctggaacattgaatacatcactgacttttcctatgtcgggaattactttccggaactggaacgctgcttagattttgattttcgtgatcagtcctttttcgcacagtattgcggctggggacctatcaaggggaatcgctctgccgtcgagatctaccagttatgggaaagtaactttctcgcctac…	MSDILFNPSSLPIAKSLHALLGKTLAARQAQDETLATSQSVVMNFRDSSYNAEDGGFHPVEIALGQSGDDRWNIEYITDFSYVGNYFPELERCLDFDFRDQSFFAQYCGWGPIKGNRSAVEIYQLWESNFLAYADMGAYDQVCVAPQ
FIG01201713: hypothetical protein	FIG01201713: hypothetical protein	atgggcctgcatccggtcgagattcagctcaaaagagaaagcagcgagtcatcatggtccatcgcgtttatcgccagcttctcgtatcaggatgacaggcaagactcgttggatgtcgagctctactttcatcttaccaaccgttggtgttaccagcctgttgccggtactgctgatttagcccaacctgaagtgctcgatcttttttgcacttggtgcgcagcgtttgaacgccatctcaccaaactcgcttttcgcgatattcagctcaccctgattcgctaa	MGLHPVEIQLKRESSESSWSIAFIASFSYQDDRQDSLDVELYFHLTNRWCYQPVAGTADLAQPEVLDLFCTWCAAFERHLTKLAFRDIQLTLIR
DNA topoisomerase III (EC 5.99.1.2)	DNA topoisomerase III (EC 5.99.1.2)	ttgttctatcccgattccaaacgcagcaaagtgatgacggacatcgcttgtacagggcgaatttaccgagcaacgcaaaccactttaaagacacaaggctgggaagtgctgtttaaaggcgaacataacgatgaacccaatcaaaatcttgtcgatctcgctatcctagccgaagggatggaggcgacatgctctcatctcgatatggaagagcgagaaaccaaacccccgaaatattttgatgatgccagcttattgaaagccatgacccaggcagctaagttcatcaaagaccccgtattgcgtcaaacgctggaagccaaagacaaagataccgctagggaaaatcgctctattggtacgcaagccacgcgaagtgcccacatcgagaaggtggga…	MFYPDSKRSKVMTDIACTGRIYRATQTTLKTQGWEVLFKGEHNDEPNQNLVDLAILAEGMEATCSHLDMEERETKPPKYFDDASLLKAMTQAAKFIKDPVLRQTLEAKDKDTARENRSIGTQATRSAHIEKVGKLTHLVTLTKEKGYKNPL
hypothetical protein		ttgaaagaaaccttatgcgaaaagggctacgggcaagaaatcagggtgcttaaaatcgcttacagagcgtttttaggaatttcgaactttgaaatttttttcagttttttgtaa	MKETLCEKGYGQEIRVLKIAYRAFLGISNFEIFFSFL
Phage protein		atgagaatagcactggactatgataagacatttacaggcgatagagcgctatttagtgagttcgtcatgatgtctaaacgtagaggacacgatatcaagtttgttactgctagatatggcgaaagaaagaatgacgacatagagagagatgccaggcagcttggtatagatattgtctacacggatgggcgcaaaaagaaacctttgcttagtgatatgctgtggacaccagacatatgggtggatgacgacccagacagtattgtcgcagaaaaaagaaggccttctgcaactttaatctag	MRIALDYDKTFTGDRALFSEFVMMSKRRGHDIKFVTARYGERKNDDIERDARQLGIDIVYTDGRKKKPLLSDMLWTPDIWVDDDPDSIVAEKRRPSATLI
hypothetical protein		atggcactagacagcagcaagacaaccgacaaagcagtcgccaaactgcaagccgcaggcttcatcgtagacggccagttctccaagcaaagagagttcgtgcaggccatcgtcgaagccgtgatagaagacatcaaagccaacgcagaagtcgcagtcacaggcggcagctcagccgggacatacaaagttagttga	MALDSSKTTDKAVAKLQAAGFIVDGQFSKQREFVQAIVEAVIEDIKANAEVAVTGGSSAGTYKVS
FIG01203695: hypothetical protein	FIG01203695: hypothetical protein	atggatgtgaatacgattaagcgcattatcttccggttgtttccagagttcacaggccagtggcatttaccaaggtggggcaaggtagtcgcattgccagagctgccagaagaaggtgatttgtctgatcgcttttatcctcattatgccgtggatgttcagctactcgatgaaaagggcatggaatacgaagataaaccaccactgcaagccgtcccgctgccggttcccggtatcggtgatcatgcaggcaggctagagccgcccgcgataggcagcatcgtcgagataggtttcatgttcggccagccggacaaaccgttcatccgtactgttttgccgctgggcttcaaactgcccgccatcaaacaaggcgaaagccgataccagcaacggcaa…	MDVNTIKRIIFRLFPEFTGQWHLPRWGKVVALPELPEEGDLSDRFYPHYAVDVQLLDEKGMEYEDKPPLQAVPLPVPGIGDHAGRLEPPAIGSIVEIGFMFGQPDKPFIRTVLPLGFKLPAIKQGESRYQQRQGVYKWVDEEGNFESTTDKNDTLNCSDRNVNASNYTATIEQMCKMLIKQNEEITILRDQIQDIKGQVSLTVGKDLTIKAKNITEDAGTIKLNGGEGVCTGATVCPFTGGGHVDVSTTVFAGK
FIG01203071: hypothetical protein	FIG01203071: hypothetical protein	atgcgtcacccaacactgatgcagttgcttagtgaagtaaccaataaaacgggacttcaatttgtggtgccagagaaagcctacagcaaaacggccattccctgtttttatagtgatggcaacggctatcgagtcatagacgaattggcccaagccttcagcattgatggattgttctggcaacaacaaggcaacgggcaaatttacgtgggaagttggaaggattcattctgggcagataagcccgtcaccataccaagtgcactgatgacgaaccacacggccaacaagtcggtaaaggtaccggctattccaaagttgaagccaggtgttgtcgtgaatggacttcgattagttggtgttgagttcgaaggaacggaggcgaagttaacatggatg…	MRHPTLMQLLSEVTNKTGLQFVVPEKAYSKTAIPCFYSDGNGYRVIDELAQAFSIDGLFWQQQGNGQIYVGSWKDSFWADKPVTIPSALMTNHTANKSVKVPAIPKLKPGVVVNGLRLVGVEFEGTEAKLTWM
hypothetical protein		atgtttaaaaacgcaagcattaaccaagtaaacctcatcataaagacactgcaagatttacgcgacgaaaaggaactcgaagcaaaaatggcagcagagatcgaggaacgagagcgacaagaacttgaagctttgcgcgctcaaatccttgaaaagaacatcgactttagcaagctatcagcgctcatgggcgaaaataaaaagtcgcgaaagaacagcagcaagcgcacttcgccaaagccatcagtcacctatgcttatggggacaatgaagtttgggatggcgtcggcgaagtgcccgcagcgttacaaagtttgctcgacgaaggcttcgaattgtccgactttgttcagcccgcttaa	MFKNASINQVNLIIKTLQDLRDEKELEAKMAAEIEERERQELEALRAQILEKNIDFSKLSALMGENKKSRKNSSKRTSPKPSVTYAYGDNEVWDGVGEVPAALQSLLDEGFELSDFVQPA
Predicted transcriptional regulator		atgcacaaatctccgcataccattaaatcctgggaaaccacctcacgtcagccaagaacgctacgtgaggttgaacgcttgtgttcgattttggggattacagtgagctggtatttaacgggccagcctccagtgaagccgattatgcccagtgaacgagagcaggaactgctagccctgttttaa	MHKSPHTIKSWETTSRQPRTLREVERLCSILGITVSWYLTGQPPVKPIMPSEREQELLALF
Uncharacterized conserved protein	Uncharacterized conserved protein	gtggctttaactgtttacagtctgtatcaagataaagagttggaaattcaaagagcctcatacgaagagttattgcagcggaaaaataacgagctagaaaaaataaatcttgaacttgaaaaactgaaagcacagtcatcaaacttggaacagacgccagaattagaggctaaggctccggtctctaccccatcaccttaa	MALTVYSLYQDKELEIQRASYEELLQRKNNELEKINLELEKLKAQSSNLEQTPELEAKAPVSTPSP
hypothetical protein		atgcgagcacgatcagcgccaggttacacgggaaatgcgggtttgagttggaccgccagcaccaacaccagcacgcccaccgccaacgcggggaaaaagagccattttttattgagggtcatgggctgctcctga	MRARSAPGYTGNAGLSWTASTNTSTPTANAGKKSHFLLRVMGCS
Transcriptional regulator, TetR family		atgacggaactcaacccacgccgaggacggccaacgcacaacatcgacacaaggcaactgctgattcaccacgcacgcgagttgttcactgtgatggaatacaacaacgtctccacccgcttagtggcgcaaaaagcaggcgtgaatgtggcgatgatccgttactactttggcagcaaagaagggctgttcgagaccatgctgcgagaaaccctcgcgccgatgcaaaaacagatgcaagcactggtgctcgaaagttcagagaaaaacctgctcgatatcatgcgtacttattaccgagaaatggtcaaagtgcctcagtttccccgcttgattgcgcaagtgatgcgcatggccccctccgatagccaacgcaaattaatggaaaaagtgatgaac…	MTELNPRRGRPTHNIDTRQLLIHHARELFTVMEYNNVSTRLVAQKAGVNVAMIRYYFGSKEGLFETMLRETLAPMQKQMQALVLESSEKNLLDIMRTYYREMVKVPQFPRLIAQVMRMAPSDSQRKLMEKVMNDITQPMQGLIFDRLLEGGILCQVVDPELARITFLSLMVFPFMAPPALLAIHGIELNEAFLNRLFDHHIQLMKHGFLDSGAAHDPQ
hypothetical protein		gtgctcagccctaagtctaagctggacgagcttgaactagaccaagatagttaccacatcggctttactgcccgacgtctgttgcgcagtggtgaggtggttcagttgccccacgagtatgcgtttatcctcaaagcgtgccaagagttcatccataacccgcagcgcttccctgccctatttgcttggggtggcaccgccatcaataacattcagtgtcgaaccttgatagccaaagtcttggcttgtattttacctaacaccgatttgattggtggacggataggtattccaaccgaagccggcttaaaaaccatcagctatgaccgactccaagaggactacgcgctacgttggggggaatatatttctccgaagtcgttcgctaaggtgattaaa…	MLSPKSKLDELELDQDSYHIGFTARRLLRSGEVVQLPHEYAFILKACQEFIHNPQRFPALFAWGGTAINNIQCRTLIAKVLACILPNTDLIGGRIGIPTEAGLKTISYDRLQEDYALRWGEYISPKSFAKVIKYLQRAAYLHSERINVCVDDAEGTVRSAAAYKQFTEAFFRDIKVVRYPNICELIIASRKRIGKKGLRFDWLNFRTIASGIQEIYNATRCNDYAKSVSNLFTAMTHYSPSPH
hypothetical protein		atgttagacgtgggggtgagactgacgcgctatcgcttgtcggcttcacactggctctacatgcaagcatatagcagccagcgcgaaccagtattaggtatcaaatgtttacctagatatttatgtatatacgaagtttaa	MLDVGVRLTRYRLSASHWLYMQAYSSQREPVLGIKCLPRYLCIYEV
transposase		atgacagtagcagaacagttagaagcccgcggtcgcgagcaaggtctaaagcaaggtctaaagcaaggcttagagcaaggtcgccaagaaggggaagagtttggacgccaagaaggtcaacaagcagcaaaacttgctatagctaaaagaatgctagcagcgggtctagacaaatcattgatctccgaaaccacaggattgtcagagaaagaactgttagcgcttatcaactaa	MTVAEQLEARGREQGLKQGLKQGLEQGRQEGEEFGRQEGQQAAKLAIAKRMLAAGLDKSLISETTGLSEKELLALIN
hypothetical protein		gtggatataccagcgcaagtcttactcgctacgctcgcgcattctagcaaggcgaagggcaatttttgtgccgttaccttcatcaaaccattaggcttcatctggtggggttag	MDIPAQVLLATLAHSSKAKGNFCAVTFIKPLGFIWWG
Sensory box histidine kinase/response regulator		atgaccgcaaacgcgttttcaggtgaaacagagaaatgcttatcccatggtatgagcgactatatcactaagcctgttgattccattcagttaatagagaaagtagctcgctggaacgataagcatcggaagagaacagctccaccagagctcattaaagttgatatggaaagtgcgacctccgagacatcttataaaggttggacgaaagaccaagcgttgacgcgcatggccggcaatgaagagctgttgaacaaaatagttgaaatgtttcaagcatcgtcagtggaatacatgaaaaggctgggtgaagaagtcgaagcgaaaaatattgatgatgttgtgcattggagccacaagctgaaaggactatgtggtgatattggcgcgcaagatcta…	MTANAFSGETEKCLSHGMSDYITKPVDSIQLIEKVARWNDKHRKRTAPPELIKVDMESATSETSYKGWTKDQALTRMAGNEELLNKIVEMFQASSVEYMKRLGEEVEAKNIDDVVHWSHKLKGLCGDIGAQDLREILAEMEQESRKQEECNFDSVIERYQQAKKEHFQLMAAIAKSA
hypothetical protein		ttgttgtcaggattgcgtttattaatgcttttacaatctcaagttgcgcaagtgattctcactagatttacttttaaatgccctttaatcgactggttcaaagcaaaaaatcaatga	MLSGLRLLMLLQSQVAQVILTRFTFKCPLIDWFKAKNQ
Transcriptional regulator, PadR family	Transcriptional regulator, PadR family	atgcacatatcaaatctgcaacttgtattgatggctgaagttggccagcagcaaatgactggctatgacttagcaaaacgtttaccagcaaaaggttggaaagcgtcgcatcagcaaatttaccgtgagctggctaaacttgaaacattcgggcttttgtctctggaagtggttttgcaatcaggaaagcccgataaaaagctctaccagctaaaagaaatgggtaaacagaaactgacggacgcgttggatgttgagccttccatctcacgtctccaggatgaaaccttggcccatttgttcctagctaacgcgtactattttgagcaattgaaaactcaacttactcaagcattggacagtgttcaagagcagctcgcagagaaaatggctcaacag…	MHISNLQLVLMAEVGQQQMTGYDLAKRLPAKGWKASHQQIYRELAKLETFGLLSLEVVLQSGKPDKKLYQLKEMGKQKLTDALDVEPSISRLQDETLAHLFLANAYYFEQLKTQLTQALDSVQEQLAEKMAQQEQLSVLAITRECDRLKTELNWVAVVLQNIGSEVNSKAA
Phage ssDNA binding protein		atgactgtgtgtgctctcccaaatgctcaaggcttcttagcagtaacggaagtccctttaccagaatgtgacggcggttatgtgggtatcacggttcaagattatgactatttgatgagttacacacgcataaccccttctgagggtggggaggcgtttggatacggtttcgcgcttgtctttgggtttggatatctcacaacctatgcggtttatatcgctaaaaaagtaatcaaccaaaactgtggcgctgtggtttga	MTVCALPNAQGFLAVTEVPLPECDGGYVGITVQDYDYLMSYTRITPSEGGEAFGYGFALVFGFGYLTTYAVYIAKKVINQNCGAVV
Phage integrase / RstB phage-related integrase	Phage integrase / RstB phage-related integrase	atggctaaacctgtttttgtccttggcatggatatcacatggaactcagcgcgttgtgatagcgctcaattgaacatctcgcgctcacttcgacagattaactctgataagtataaacgccgaactattggcgaatctggtgatgtcaatccgcaatgggataacccgttaatgttggattatgaatatgcacttgaacttgagcgtacaggcgcattagttccacgtcgtgaataccaattgcgaatggaaatcaaccctgatgacccgttagcgggtgcgattgtaacggaactcatccctgtggatgacgatatcaaggctcactttgcggcctcactaaaacgtaagtaa	MAKPVFVLGMDITWNSARCDSAQLNISRSLRQINSDKYKRRTIGESGDVNPQWDNPLMLDYEYALELERTGALVPRREYQLRMEINPDDPLAGAIVTELIPVDDDIKAHFAASLKRK
DNA-binding response regulator, LuxR family	DNA-binding response regulator, LuxR family	ttgttgaaagggcaaaccacccaactcagttttgatatcgctaacttacatttttccatgtgtctattgcaggatacgaatgctcagccactttactgcttgcagattgaatcgaaagaaaaagtcgctatcgagccgaaactcagcgctatcgaacaagactatcaaatcattcatgagctaacggagtccttaagcctattaagccaatcggggacaacacaactgcctaacgaactgcaacaagagatccgcaacaaacacctaccagaagtagaacgtcgtttatcacaactgaaagatcctagcttgaagctctgcttggaaatcgttaagaccaatatggaaaacctgcttcaagagggcggtgcgatcaacagtcgcttactcgaagtgctg…	MLKGQTTQLSFDIANLHFSMCLLQDTNAQPLYCLQIESKEKVAIEPKLSAIEQDYQIIHELTESLSLLSQSGTTQLPNELQQEIRNKHLPEVERRLSQLKDPSLKLCLEIVKTNMENLLQEGGAINSRLLEVLTPSELQVAEFIRSGMSSQEIASTLNVARKTVENHRNSLRNKLGITNRGVNLRNYLLSLEKH
Outer membrane protein/protective antigen OMA87	Outer membrane protein/protective antigen OMA87	ttggatggagagatctacctgccactgaatgatgattggaacttggcttttgcgggtaactaccaaaacttttccagtgacagtgcagttacgccaacggctaaaccatacgttgcattacgtggtgtctcttcctatcgataccaaggggatgaggatgcggtggtgcaaacacagctcagttatgacattgattcacgatggaaagtatcggcgttttatggttatggagaagcgtcaagccgagcaagcatagaggaggcgtcgtctgttcatgcgtatggcgcaggctttcgctaccagatagcgagacgctatggcctccatcttggcattgatgtggcgtttagtgatgaagagagcgccttgtatttcaatattggcagcggtttatag	MDGEIYLPLNDDWNLAFAGNYQNFSSDSAVTPTAKPYVALRGVSSYRYQGDEDAVVQTQLSYDIDSRWKVSAFYGYGEASSRASIEEASSVHAYGAGFRYQIARRYGLHLGIDVAFSDEESALYFNIGSGL
Phosphoserine phosphatase (EC 3.1.3.3)	Phosphoserine phosphatase (EC 3.1.3.3)	atgcacctcgctctgtttgattttgatggcaccatcactcatgaagatatgttttcgctctttttgaagcactccgcctctccccagcgcaaatggctcggtcggctcgcgatcatgccgttttatgccttatacaaactcaagctacggcacgcacatgtgatgcgcccgagtaccagttga	MHLALFDFDGTITHEDMFSLFLKHSASPQRKWLGRLAIMPFYALYKLKLRHAHVMRPSTS
Uncharacterized protein ImpB	Uncharacterized protein ImpB	atgtctccaaacgttaaagtgaacgttgaaaaccgtctttctgatgaagaaggtgcacaaatttgtgttgatctgacgttcaaaaatatgaaggacttttctcctgaagcgatcgcgaaaaacgtaccagagctaaatagcttgcttgagcttcgcgaagccttggttgcactgaaaggtcctctaggtaatgttcctgcgtttcgtaagaagatcgcatcggttcttcaagacgaagaagcgagaaagaaactgttggatgaactaagcattggcaacgaccaaaaagcgaaagaagagtaa	MSPNVKVNVENRLSDEEGAQICVDLTFKNMKDFSPEAIAKNVPELNSLLELREALVALKGPLGNVPAFRKKIASVLQDEEARKKLLDELSIGNDQKAKEE
Exopolyphosphatase (EC 3.6.1.11)	Exopolyphosphatase (EC 3.6.1.11)	atgccaggttttaacagtgaacaacaacttctgctggcctcgctcactcgctatcagcgcaaatcccttaagctcaccgaactgcccgatttccacctctacagtagagaacaagtgatcaatcttattcgtcttttgcgcctcgccattctcatcaatggtcaacgcaacgatgacccattgccagactttactttggaagtgaacgatgatcattggttactcagcggtaaagacaaagattggttggagaacaacaaattgctttctgccgatttacaaagtgagcaagaacgttggtcacaagtgaattggaagcttgagctaaaataa	MPGFNSEQQLLLASLTRYQRKSLKLTELPDFHLYSREQVINLIRLLRLAILINGQRNDDPLPDFTLEVNDDHWLLSGKDKDWLENNKLLSADLQSEQERWSQVNWKLELK
hypothetical protein		atgggttttccggatgaaccatttttccacactttgctaatagaatattatagtgttcaagaaaatttgaacgccacatgtagattggtcatatcattgcaataccaagagtaa	MGFPDEPFFHTLLIEYYSVQENLNATCRLVISLQYQE
hypothetical protein		gtgaaccatgaggactaccaagaagacaacttcttaagttccaccatgtttctgcaacttttgcattacgagcattctttactaagtcttgtgtgcaccacgcaagagcatcacgactgcgtatag	MNHEDYQEDNFLSSTMFLQLLHYEHSLLSLVCTTQEHHDCV
hypothetical protein		ttgagctattcaatccctgcagaaaatggccagttttctttcactattccagttgagctatctgatggaaaatatgaattcaagttggtggtaacagacgaagccggaaacaagtctgaaatggttgaatcagttactattgatacggttaatgatttttctgttcaattaagtagtatcagtgattcgggcgaactaggtgattggactactaaccaaacaaaaccaattattagaatagatcatgaggcaggctctaaactacaggttttaatcaatggctctccattagaaatttcgttaaattccactccaccgacaatttttcaatttagtgagcaagttgaaggagggtgtctataa	MSYSIPAENGQFSFTIPVELSDGKYEFKLVVTDEAGNKSEMVESVTIDTVNDFSVQLSSISDSGELGDWTTNQTKPIIRIDHEAGSKLQVLINGSPLEISLNSTPPTIFQFSEQVEGGCL
Bacillosamine/Legionaminic acid biosynthesis aminotransferase PglE; 4-keto-6-deoxy-N-Acetyl-D-hexosaminyl-(Lipid carrier) aminotransferase	Bacillosamine/Legionaminic acid biosynthesis aminotransferase PglE; 4-keto-6-deoxy-N-Acetyl-D-hexosaminyl-(Lipid carrier) aminotransferase	atgagtgcttttttagaagataatgcgcaagtcactgaggcaggttgcatccataagcaaacgggaagaagaatcaaagccgtggtgccaatgcacacttttggtcatccggtagaattggatgaactgattgccgtttgttcgaaatggaacatcacgctagtcgaggatgctgcggaaagcctaggttcgttttacaagggtaagcacacgggggcaatcggtgattttggcgcggtgagtttcaacggcaacaaaatcattaccacaggaggtggcggtatggtgctttgcgggagtgaagaagcgggtagacgcacgaaacacgtgaccacaacagcaaaagtgccccacccgtatgagttcttccatgatgagccaggcttcaactaccgcatg…	MSAFLEDNAQVTEAGCIHKQTGRRIKAVVPMHTFGHPVELDELIAVCSKWNITLVEDAAESLGSFYKGKHTGAIGDFGAVSFNGNKIITTGGGGMVLCGSEEAGRRTKHVTTTAKVPHPYEFFHDEPGFNYRMPNLNAALGCAQMEVLEHYLAQKRQLAHQYQAFFASSDVTFGIEPEYAQSNYWLNAIICADTQQRNELLEQTNAAGVMTRPIWQLMHRLPMFEQALRGDLTHSEFIEAHLINLPSTPVGA
FIG032766: hypothetical protein	FIG032766: hypothetical protein	atgtctgcactaaaaaaagaacgtgtggaattgagagtcacagcagaagagaaaagggcgcttgaagaagccgccttgctgagcaataccaccgtgagtcggttcattgcagcaacggtcgcgcagagagagtggctttga	MSALKKERVELRVTAEEKRALEEAALLSNTTVSRFIAATVAQREWL
hypothetical protein		gtgagatacgccaaatataaaaaagcactgagtgagttcagtgctttttgttttcgtcttcagtttgcgtctttgctttcgtttaaagcacgctggtttagctggcgctgcgttgtttgggcagcaagctga	MRYAKYKKALSEFSAFCFRLQFASLLSFKARWFSWRCVVWAAS
Permease of the drug/metabolite transporter (DMT) superfamily	Permease of the drug/metabolite transporter (DMT) superfamily	gtgttagttttcaccattcgtctcgatttagagcagagcaccatcatcaccatcattgtggccttggtgctgaaagatcccgaccccatcgttgggcgcgattatggcgtgagaaggctcatcaccacctacgccagtgtgctctatgcggtgccgccgttgatcgtcagcttgttccaagtgaacttggtgggctcgctaggcgcggcgttggtgagttcgctctttatgggcattcatgcgatggagaaaaaagccagcttcaactccattcaactgatgtattcgagctacgtcgtgttggtgttttacggcatcacctcaaccagcatcagcgccatcagcgatgatctggtgcgctttgcctcggtgatgttcgccgtattgctcggcatcatg…	MLVFTIRLDLEQSTIITIIVALVLKDPDPIVGRDYGVRRLITTYASVLYAVPPLIVSLFQVNLVGSLGAALVSSLFMGIHAMEKKASFNSIQLMYSSYVVLVFYGITSTSISAISDDLVRFASVMFAVLLGIMSLISLLPKQRSAS
hypothetical protein		gtgaatttagtattgattgtaaacacgttgcttagttttgaatttgtcatgctccaagtgattttcttttcagcagcaattttctcgtttgttttttcttataaaatgctgataagcgtatcaaacgattcaaatgacagtcagatattaagtaatatcaatgctattcaagcattatgtttaactacgattatatcaatgatcgcgtatcaaggttctatctatagtccaattttgtttagcgtattgttttctttgtcgcttgtatttacagcgtttatagcaatttatcacagtaaaatcagatggaatcaacagaatgaaatcaaagaaatagcataa	MNLVLIVNTLLSFEFVMLQVIFFSAAIFSFVFSYKMLISVSNDSNDSQILSNINAIQALCLTTIISMIAYQGSIYSPILFSVLFSLSLVFTAFIAIYHSKIRWNQQNEIKEIA
hypothetical protein		ttgaaattaaagcctaatccacgaaatacgcttggcaaagaagaaatgaccgaggaaatcaccattcctgagttcgataaattgcaaagaattctatcgaaaaagccaacgacagagcacacgaaacgaatttaa	MKLKPNPRNTLGKEEMTEEITIPEFDKLQRILSKKPTTEHTKRI
hypothetical protein		atgcataaatttcaacaccaaagaagccgcgccaacgaacttaacaaacacaacatttcccgtaagcaggcttcgttaagttcaaacacttcccgaaaagtgccactggcgagatag	MHKFQHQRSRANELNKHNISRKQASLSSNTSRKVPLAR
hypothetical protein		gtgcgaaagtgggagacggatgagtgtaaagcggagcatcgcgatatagaactaaacgtttggcgcagaatgctttatgcatctggtgtgtgtacagtttgtgatgatattgattttattaaatataataaataa	MRKWETDECKAEHRDIELNVWRRMLYASGVCTVCDDIDFIKYNK
ABC-type amino acid transport/signal transduction systems, periplasmic component		atgaaaaacgaagaaagaataaagcatttctattactccaatcctattttcagtcaacgcatacagtttttttaccacaaagatagtgagtttagttggcagcttctcaccgaccttgatgcttatcgcttaggtgctacacagggatatcaagcgacttttttctacagaaacacggtgtcaacatcgaagtga	MKNEERIKHFYYSNPIFSQRIQFFYHKDSEFSWQLLTDLDAYRLGATQGYQATFFYRNTVSTSK
hypothetical protein		gtggattctaatgttctaagtttagtcgccttctttgaagataccattatgagccccctcctggggggcgaaaacctcgatagcaatgagctaaatatgaaatggacgagtcggcttcatttttgggggaagtga	MDSNVLSLVAFFEDTIMSPLLGGENLDSNELNMKWTSRLHFWGK
Phosphohydrolase (MutT/nudix family protein)	Phosphohydrolase (MutT/nudix family protein)	atgattgaaaattgccatttttgtattctttcaagtacagacgttaatggcttcacagacatatcaccaaaaggtggtgctcccgggtttgttaaagttttggatcagtcaacaatcttgataccagatagtagtggtaacaaccgaattgatagccttaagaatattgtaggtaaccctaaagtggggatgatgttcatggttaaagggatcgatgaagtcgtacgcttaaagggtcatgcaactattcatacagaacctgaactattgtctctttgtcccgatggtaataaagaacctaaggtcgttgtgaaagtggtagttgaaagcgcatacttccattgtgctaaagctattatgcgtgggaagttgtggtctaacgattttcaagttgatcgt…	MIENCHFCILSSTDVNGFTDISPKGGAPGFVKVLDQSTILIPDSSGNNRIDSLKNIVGNPKVGMMFMVKGIDEVVRLKGHATIHTEPELLSLCPDGNKEPKVVVKVVVESAYFHCAKAIMRGKLWSNDFQVDRSILPSLAEIIKEQQKLGGDYVSQEQMLTYYESSL
hypothetical protein		atgaaaccacgtggaacaaacaacgccgcagaaaacgaactcacaacaccaaaaagcgcttttggaaaaccaatctcacaatgcggactttcaacaaagccactgaaaccacgagaacttaccacaccaaagaaaacgtcctcgcagcgagtaaatcggcttttgcaacaacaaactcaacgagcagagtttcagcaaaaaaagtacagcttggttaacccataa	MKPRGTNNAAENELTTPKSAFGKPISQCGLSTKPLKPRELTTPKKTSSQRVNRLLQQQTQRAEFQQKKYSLVNP
hypothetical protein		atgacatcacctccgggtatacatatagacaaatctaatctttataagttgttttattatcttaaaaaagagtttgacgtgattgatataaaagaagtcaatagctttaaagaacttaaacttgaatatttaaattaa	MTSPPGIHIDKSNLYKLFYYLKKEFDVIDIKEVNSFKELKLEYLN
hypothetical protein		ttgatttacaatggagcacccatttacattgacatgctgacactacttcaatgcttaaaaattgcagagcacacacaccatgttctcccaattactgggacatggtggctggacgtaataaaggaataccctgtggagatacatttagatggacgtattcaaactcagactcagtga	MIYNGAPIYIDMLTLLQCLKIAEHTHHVLPITGTWWLDVIKEYPVEIHLDGRIQTQTQ
hypothetical protein		ttgatttcatcgcatttctaccgaaatgcaggaatcgagctcgatgttgaagaagtaaagaaaactctcgagttcatcattatcgaggttttgttgcgtaattcattttcgaagtag	MISSHFYRNAGIELDVEEVKKTLEFIIIEVLLRNSFSK
FIG01202230: hypothetical protein	FIG01202230: hypothetical protein	atgctaaccctatccggaacccaactcccccttaacaaactgaccgtcagcgtacgtcagcaactcgccggacaagatatgtccggccagacatccgcaaccgatcaggctgaaacaggcagcaaaggcaaagtgctcacggtgaaaggggtcatccccttcaccaaaagcgccatgctgagcaatctattcaccatggccgaagcattggaagagggcgcgcggaaaatctaccgcatcagcaaccacaccgctgacgcgctgaaaatccgccaagtcaaattccaaggcgccattcgggccgatgagcaagattctcataggcaatggagcgtttcattcgaacttgttgagtacttatcggtaccagagcgagtggaacaacgccaaccggataaa…	MLTLSGTQLPLNKLTVSVRQQLAGQDMSGQTSATDQAETGSKGKVLTVKGVIPFTKSAMLSNLFTMAEALEEGARKIYRISNHTADALKIRQVKFQGAIRADEQDSHRQWSVSFELVEYLSVPERVEQRQPDKPAAQQKVQGVNTPVEAGQTDDVPPGTEVELTGVMKVLKAVDNALA
Probable tail fiber protein		atggcaaacacaacggaaacaaaaattttaacgtcagctggtaaagctctattagctcaggtcaatgccgaagagctgccattcaaactagataagctgattttcgctaacattccagaacctataggttttccccagcctgatgatggtgtgccaaccgaatacgttgtttttgaaaagcgtgttgagcagcgagggcgacttagccctgacgtagttatttattctacaacattgactagtaaagaagggccgtttgaatttaactggacgggtggctacagctctgaacacggtgttttggttacaattgatcaccataagagaacaccaaagacagccgacgagccaggtgtagctggtaatactatggtgcgttcaatcactcttgagtacaag…	MANTTETKILTSAGKALLAQVNAEELPFKLDKLIFANIPEPIGFPQPDDGVPTEYVVFEKRVEQRGRLSPDVVIYSTTLTSKEGPFEFNWTGGYSSEHGVLVTIDHHKRTPKTADEPGVAGNTMVRSITLEYKDIAEITNITVDASSWQYNATPRMKKMDDDVAQAIIDQNGKDWFIDDGFLVTPQASAFNIKAGAGYVSGNRVTLEFDRNVQVPNKPSFIYVDAHREGTPTGEQVTLFDFVITAEEKDDYTDANEVKHFVCKIAQVLADGSVSDLRPKRKDRINGFNFRGWPGDLLSAIQYSAASGAILEIDDEISGINYTAVVGLSGFNILFHQNAKLKLAANQNKPLIKMDGCSKFSLLGDVLLDGNKNENKGLSSGTFADFFLLGLQECEEFSLG…
FIG00953961: hypothetical protein	FIG00953961: hypothetical protein	ttgaaaatacctgaaatcaaactgcgttactggatgggcagaggtgagctggccaaactcgccagagcactgcacgcctactggggccatgtgcaagccgcctttgaaatgccgctcaaacagcatgacccactcaccgcaccgatcgcactggtgaacatccttgcgtggcaaagagatgtcgaacgccttggccaagaaccggaggaattgtttcggatccgtgtggcgcatgcttacggctttgctcgtgatgcaggttcagttgctggctgggaagagatgttcgccaaactcggctatccgcacatcgggcaagatgagcgattagtcaacgtcgattgggatgtaatcagcctaaaaattcgagacggtgatttaagcaacgtgccgaaactg…	MKIPEIKLRYWMGRGELAKLARALHAYWGHVQAAFEMPLKQHDPLTAPIALVNILAWQRDVERLGQEPEELFRIRVAHAYGFARDAGSVAGWEEMFAKLGYPHIGQDERLVNVDWDVISLKIRDGDLSNVPKLLDTVIRQYGRTCRRYQYTTYVEMPLAAKNQSLEASYDNTHIKSRITVPMLPKVQSLECEYYMAVIKS
Putative bacteriophage protein	Putative bacteriophage protein	atgtctgatattccaaaaccagattacgccgagctggtcaagcaatccggtattcctaccgatgaagcaggctggaaaaaagtgctgaaagacgagatggaaaaggaagagtgcattatctctaatgattcgcctttctctccgttctggcgcttgattgaatcggccgtggtgaaagtcaccttgtggctcatcaatacgctattggtgggttatgttctgccaaatatgtttgtggcgactgccgtcgaccaatggttagacctactcgcatggcaatgcaaactcactcgcaaaggggcaaccaaagcaaaagggttgatcgccttccaacgtgccgccgcaaaagggccagcgttagtcattcccaaagatacttggattcaaaccgaaccgatt…	MSDIPKPDYAELVKQSGIPTDEAGWKKVLKDEMEKEECIISNDSPFSPFWRLIESAVVKVTLWLINTLLVGYVLPNMFVATAVDQWLDLLAWQCKLTRKGATKAKGLIAFQRAAAKGPALVIPKDTWIQTEPINGNIYRVRVLADTTLPENETMIMAEVEAESEGAAYNLGEGYYHILPTAISGIAAATNPAEWLLAAGADKESNDELRLRIRNQWSAVARWHIDAAYRALLTSRAGINDDNVYFEHNAPRGPGTANAYILLDTGEPSTEMLADLNAYIREQGQHGHGDDLQVMAMPETEHDIVFRIWPKPSLVLDERNELKANVEKFIGAAFRENTDYTPTVTNPIKRFSFSRLGQELHAQFPELESLEYDNADIVNNLTVPRIRTLEVSIENT
Phage protein	Phage protein	atggctcagtacaaatatcaagacatcctaattgaaaacggagatgtggtgctcgatgcaggccgtaaccctgtattgattcaagaccgagctgtgatcgcccaagacataaaacacgccattatcgaaagcaatttagcggttgagctcatcgcagagcgtagcccatcaaaaaaagcggatattcgcactaagttagagctgttggttgaagaagatgttcgtttggtacctggtaccgtgcgattagaagaaccaacggaaggcaccatctatgttttcgccacgactgcagactttggcgacgtaacgcttgatatcacaacttcggagacaaccaatgtctga	MAQYKYQDILIENGDVVLDAGRNPVLIQDRAVIAQDIKHAIIESNLAVELIAERSPSKKADIRTKLELLVEEDVRLVPGTVRLEEPTEGTIYVFATTADFGDVTLDITTSETTNV
Phage tape measure	Phage tape measure	atgttaccagaagcacttcgattcactgttggacttgtagaccaaatcagcgcaccgctgggtaacattcagcgccagctaaacagcgtgaccaacacctatcgccaaggtacccacaccatggtggcgggtgcgacgggcatggtaggggcggggtttgctctaaaaaatgcgttgatgccagccattgaaatggatcgaaagctgggtgaagtgaaatcgctgggcgtggccgatgaccagctcaaaaccctgatgggtacggcgatgaaattctccgttgagtatggcaaatccgccacggaatttgttgcagcttcgtacgacatcaaatccgccatgggcgagatgacaggcagcgagctggcgggaattacccgcagttccgccattctcgcc…	MLPEALRFTVGLVDQISAPLGNIQRQLNSVTNTYRQGTHTMVAGATGMVGAGFALKNALMPAIEMDRKLGEVKSLGVADDQLKTLMGTAMKFSVEYGKSATEFVAASYDIKSAMGEMTGSELAGITRSSAILAAATKADTATITNYMGTMYSVFKDQADLIGKDNWAQRIAGMTAKSVEMFKTTGQGMSDAFKGVGALGKTHGIAIEEQMAVLGLLQGSMSGSEAGTRYKAFLGGVVKAQKELGISFTDSNGKMLPMFDIMNKLRNQFGELDSLEINQIKKAFGSDEAVLLITDLIGKTGDLQSSVQTLNQSANLNTAITMAHTMTDQWERLEQGVFAVRTAFGAALLPSLLPVVSTLADGALEIIRWTELFPNITKWIGYAGMTVLSFVAINGLLTMS…
hypothetical protein		atgcttatttggcggcgcaaatggttgccaaatgagccagatgatgaaaccagccttgccagagccgtttggctcgaaaagaaacactgggaaaacctgaccacggccaccgccaacggcgttgccaaagcattcagcggataa	MLIWRRKWLPNEPDDETSLARAVWLEKKHWENLTTATANGVAKAFSG
hypothetical protein		atgaaaaccatcgtactcaccattggcaatatcgacctgagctttaccccgaccgaagccgactacggcgaatacatgaccgaagtcgcccaaggggatttggtcaacgcttcacacaactttgtcatgagcattgtggacgaagaaagcaaagacgccctgcgagacatcaccaaagagaacccaggtgcagcgctgcaaatcacaggtgaagtactgaaacagtacacacctaagttgcagatcaaagtaaaaaaatag	MKTIVLTIGNIDLSFTPTEADYGEYMTEVAQGDLVNASHNFVMSIVDEESKDALRDITKENPGAALQITGEVLKQYTPKLQIKVKK
hypothetical protein		atggattcatcatgggtatcggcgattgtggcaaccattgctctgtttatcgccatcatcaatgtggtttttggcagaacggataaagggcaaagcacctctcaagaccatgatcgtcgtatccatgccaatgagttagccactgagcgactacgtggtgatgtcgcagaaaaatacgccacaaagcacgaactacgggaatccgttgacgatattaaggcatctatggacagtcgattcgaccgtcttgaagccaagttagataaaaaagagcgagaagcagcatga	MDSSWVSAIVATIALFIAIINVVFGRTDKGQSTSQDHDRRIHANELATERLRGDVAEKYATKHELRESVDDIKASMDSRFDRLEAKLDKKEREAA
hypothetical protein		atgagtttcttaaccggaatcgtaggcaagacactgttcgaagtattgaaaggtctgttcttccaaatcagttggacaatcatccttgaacgcttcgcaactcgccttgtggtgtggggcttggaaaccttgaaaggtctaagcacgaacgatgttcttcaagagacggttgacgacatcatcgcggcgctacaaggcaagcgcttgaaagagattcctcagaaggaatag	MSFLTGIVGKTLFEVLKGLFFQISWTIILERFATRLVVWGLETLKGLSTNDVLQETVDDIIAALQGKRLKEIPQKE
hypothetical protein		atgaacttagcgaagctctttgtagagcatgttatcaaacctgtccttgaccatctggatatggcatccggtggcaaaggccaactgaacactcaagcggcgattaatctgatcctgatgattattgctcatgagtctggaaagtttacttactcaaaacaagtacgtggccctgcgttaggtttcacccagatggagccaacaacatttaactggctgatcgagtggctcggaaaaggtcggccgcacttgctcgatgcactggagatgtttgcaccgattggcggtttagatgcgcgttacatggtgatctcacctcagtttgcggtagcggcggcgcggcttaacttgattcgattcccagaagcgctacccgatgccgatgacctagaaggttta…	MNLAKLFVEHVIKPVLDHLDMASGGKGQLNTQAAINLILMIIAHESGKFTYSKQVRGPALGFTQMEPTTFNWLIEWLGKGRPHLLDALEMFAPIGGLDARYMVISPQFAVAAARLNLIRFPEALPDADDLEGLARYAKKYWNTSAGKATEQDYLLAYQSLIGEAA
FIG01200093: hypothetical protein	FIG01200093: hypothetical protein	atgccagatgttatcgaccgcgccagtggtactgaaacccaattcactgaaatggcgattgccaaccaattggcaggggcgaagcgaattgaacaaagggatagcgcgcatgaatgcggcgaatgtggcgacaaaatcccagaagaacgccgcaaaacagtacaggggtgtaagtactgcacccagtgccaaagcgaattggagcgaatgaaacaatga	MPDVIDRASGTETQFTEMAIANQLAGAKRIEQRDSAHECGECGDKIPEERRKTVQGCKYCTQCQSELERMKQ
Phage tail assembly	Phage tail assembly	atgagcatgcgcatttcaggtaaaaacatgcatttctctttgggtgactacaagctcaaagcgcaaaaggtaacgctctcgattaccgacaattctgccgtgaacaaatcatccggtgtgccggatggttgggtagacggtgatgtcgaagccagcggagaaatggagctcacaacgcagcaattcaacgttctgagcaaagcggcaaagcaagccggctcttggcgtggtctgccagcatttgacgccctgttcttcggcaagattgataaagacgagctgaaagttgaagcctttggttgtcgcatcaaaatctctgatttactggatatcgacaccaatggcggcagtgccttgttacacaaactgccttttgaagtgaccagcccagatttcgta…	MSMRISGKNMHFSLGDYKLKAQKVTLSITDNSAVNKSSGVPDGWVDGDVEASGEMELTTQQFNVLSKAAKQAGSWRGLPAFDALFFGKIDKDELKVEAFGCRIKISDLLDIDTNGGSALLHKLPFEVTSPDFVSINGTPYLRRDEIEDLVQ
Phage tail fibers	Phage tail fibers	atggcaaccggaaaggtagaggtaaacaacctcaatttaggacaaggcggcattcccgagattgaacgccacttgctctacatcgggcgcaccgacaaagccgaactgcaaggccaagtcacccgcatcaacaacatgaccgaccttgcaaaagtcgtcgccgatgatgcactcggtgccaacgttatcgccgctcagctcaacggcaaacaaaactggacagcggccatcttcggcttagccgagggtgacacatggcagcaagcagtagacatcgccaaccgtacagactcattcgaaggaatttgcctttgtgatgttgttaccgacaaggccgagtttgacgctatgcaggccaaggctaccgagctcaccagcaaactaggccgctgggtgttc…	MATGKVEVNNLNLGQGGIPEIERHLLYIGRTDKAELQGQVTRINNMTDLAKVVADDALGANVIAAQLNGKQNWTAAIFGLAEGDTWQQAVDIANRTDSFEGICLCDVVTDKAEFDAMQAKATELTSKLGRWVFFLAACPGIVAEGEGAQTWAQYETAMINLVKDVAANLVTPVPQLNGNNLGVLGGRLCDRAVTVADSPMRVATGNVLGLGDAPVDSAGEPLEMSTVATLAEARYSLQQWYADLEGIYWTDATTLEAKGGDYQYLEYVRPVHKLNRRVRIKAIRRIADRILNSTPPSIELNRAYFRKDMRDMSKTMEIGGITFPGEIMPPEDGDVTIQWMTKTKVTIGLMVRPHNCPKHIVVNIALDLSNPADSEA
FIG01202152: hypothetical protein	FIG01202152: hypothetical protein	atgaatcctgatattcgagttaaccaacgggatgcgctcaatctcagtgaaaagctggcgctgttgtcactgccagccaagaaaagggtttggatactcaaaaccctcgggcgatgggaaaccgcaaacgttcgccgaagaatacgccagcagtcggacataaacggcggaaaactagagccacgaaaaagtggcaagaaaaaagtacttaggcgaatggctaaaggcctaacgccctatgtgagaaaagcagaaacgctggatctcacttggaaaagcaaactcaccgccaaaattgcagcaagacaccatcttggccaaaaacaaaaagtcaccaaaggccaaatgcagaagcgatggggaaaaccagactacagcgccccgtgttcgaaaggccaa…	MNPDIRVNQRDALNLSEKLALLSLPAKKRVWILKTLGRWETANVRRRIRQQSDINGGKLEPRKSGKKKVLRRMAKGLTPYVRKAETLDLTWKSKLTAKIAARHHLGQKQKVTKGQMQKRWGKPDYSAPCSKGQARRLRELGYTVPRKSGKGRKKPSLKQIMETVSHGQAGQVIRELSNQPTISSWDIPLAERQILGSKQPEVTRQLINIIEQAKKRN
Phage protein	Phage protein	atgagcgaagcagcctacaacaaaaccaagctggagcacctgaccgagtacatcgtcagccacttaaacagcaacgtgctcgataacaaaattgatgcttggcaggaaaacggctcaatcgttccaagtggggaagacagaggtaacggcggttatatcgtttgctactggaaatacaacgcagtattgcacgttgaagaatttccacatcaaaagctagacccacgttgtttgttggcattggttgcgtgctggttaagtgaccacgaagaagatcgcaacgagcaagaacttgaagacccaacgctatcggtagatgtaatcagcagtgaagtagccgacgtatccatagaactggaaatgatggaaccgatagaactgattcctgatccagcaggt…	MSEAAYNKTKLEHLTEYIVSHLNSNVLDNKIDAWQENGSIVPSGEDRGNGGYIVCYWKYNAVLHVEEFPHQKLDPRCLLALVACWLSDHEEDRNEQELEDPTLSVDVISSEVADVSIELEMMEPIELIPDPAGAITWRGETYRVQAVEIYTAEEAELVNES
Probable head completion/stabilization protein	Probable head completion/stabilization protein	atgagctttggcggaaaggtaaacagtgcagaaaacacggccattgcaggcgaagggtggacggatttatccaccgaagagtttcgtagcttgcgccgaattccgcacacgttcgataacgattccttagccgtggccgtcaccatcgcagcgatgaacattcaacagcgactggcgaaactgttggtcgatggcaagccgccagtgttaaacaacgcacaaaccatgctctacaaacgtgccgtgtatggccgagcgcatgcagaactgctcaaagagttcgctacgcaagaccgccgaaaagaaggtgaaagtgtggccaccgatgaaccagaacaagaagcgcgttttttaacccaaagcaacaaagacgtgcgtcagctactcgggcgcagcgcc…	MSFGGKVNSAENTAIAGEGWTDLSTEEFRSLRRIPHTFDNDSLAVAVTIAAMNIQQRLAKLLVDGKPPVLNNAQTMLYKRAVYGRAHAELLKEFATQDRRKEGESVATDEPEQEARFLTQSNKDVRQLLGRSANGIDSI
Phage terminase, endonuclease subunit	Phage terminase, endonuclease subunit	atggcaagcccactcaaaaagcaacgagaacagattctggcaacggtagttgcagcgcgtgcagcctcggtcgcctccgccgccacgctagacagcctgcacctgcgcctagtcgaattcgagcaagacaaactcgcgctcaaaggattcgtgcaaatcgcagagaaggtgaaccacaaacgcgaagtgttgatcccgaaatacaagcctgttgtggaagcgtatctcgatgccggggagaactaccaaaaccccatctttacagacctgatcatctggctgttcgatgtgggccaagtagacaccgccgtggaatggctgttcaaagccattgagctgggcttgccaacccctgaaaactttaaacgctcatcgtgggccgtggtgtgtggcgacttc…	MASPLKKQREQILATVVAARAASVASAATLDSLHLRLVEFEQDKLALKGFVQIAEKVNHKREVLIPKYKPVVEAYLDAGENYQNPIFTDLIIWLFDVGQVDTAVEWLFKAIELGLPTPENFKRSSWAVVCGDFVLEWAEAQLANGQSVEPYFSTVFEKIHKEWKLPEKLEAKWYKFAGYAMLLNSKGEPQPSQVGDIEHLEKAKALLLMAHEKYNKIGVKTKIDQIDMRLNALREGKNL
Phage major capsid protein	Phage major capsid protein	atgttaaacgctgtatcaacaaagtatttgcaagagttcacctccgcagtagttgaagccgcaagtgccacggaaggcgcgaagatgttcaacgtcacgccaccaatggaaaccaagctacgccaagccattatgatgtcggatgcctttttggcgatgatctccatgctgcctgtgcagcaaatcaaaggacaggtgatcgatgtcggtagcgatggtctttcaacgggccgcgacaacaccaagcgttttagcgtggatgttggccaagatggcaacacttacgagctagtaaaaaccgactctggtgcacgcatcttgtgggaaaccatgacgcaatgggcgaactctggctccaaagatgaatggctgaagatgatgaaaaacgcgatttctatg…	MLNAVSTKYLQEFTSAVVEAASATEGAKMFNVTPPMETKLRQAIMMSDAFLAMISMLPVQQIKGQVIDVGSDGLSTGRDNTKRFSVDVGQDGNTYELVKTDSGARILWETMTQWANSGSKDEWLKMMKNAISMRFARDILRIGFNGTSIATKTDPVANPLGQDVNKGWLTIVKEKKAGQVLASATLDPTGAAADSYKNLDSLVQDLINTTIAPEHREDPDLIVLVGHNLVAAEQHRLLESANTPTEHKAAQQLAKTIAGRKAMTPSFFPANQIWVTTAKNLQVLTQEGTQWRRQVNDEDELCYKQNHIRMEGYAVGNMNKFAAIENVTIAEAA
Phage capsid scaffolding protein	Phage capsid scaffolding protein	atgccaaaaaccagtgattgggtagtcatcgccaccgaaggaagcaccgtagacgggcgcaaaataaccaagtcgtggatcaacgacatggcctcgctttacgcaaaagatgaatacaccgccttaatctggccagaacactggcgcagctcttgggggccgtttgagggtaaaaactggggtgtagttgaagaactcaaagcagaagtgctagacgacaaactccgcctgtttggcaaaattacgccaaaccaatacctattggatgccaaccaagaaggccaaaagctatttacctcgattgaaccggatcccgattacaagggcgaggggcgttgctatttaatgggcctagctgtgactgactccccagcctccacaggtacaacgcaactcaag…	MPKTSDWVVIATEGSTVDGRKITKSWINDMASLYAKDEYTALIWPEHWRSSWGPFEGKNWGVVEELKAEVLDDKLRLFGKITPNQYLLDANQEGQKLFTSIEPDPDYKGEGRCYLMGLAVTDSPASTGTTQLKFSRRHGEETAIESDALEELHLEKCFSRTDRLFSALRTFISGEEPETPSKPQPEEEEPMNQEQFNQVMSAIGTVSTKQGELEEKLNAFSVQQKPEIEGGESKGDGKNQNGMTAEQFSQLTDKLDGIANKQSELETKFNQLSQQGPADQGADESGNASKMEVF
Phage terminase, ATPase subunit	Phage terminase, ATPase subunit	ttggcggcgtatgattcagccatggcatattctcccgaaatccgacaagccgcccgcgccctctatttgaaggcatggacgccacgcgaaatcgctgacgaactgaacctaaacagtgaccgaatcatctattactgggcggataagtttggctggcgcgatatgttgcgtgaacaaacgattgatgaagctatcgcgaatcgtattcaaaccttgcttgagatagagaacccaagtaagccgcaattggatatgctcgatcggctgattgagcatcatgtcaaacttaagaagttacgcgcgaagcctgccaaacccgatcacaacggtggtgaggtttcggctcaaagtggtaaacaaacttcccgttctggccacaaaaccgagcaaagtggtcaa…	MAAYDSAMAYSPEIRQAARALYLKAWTPREIADELNLNSDRIIYYWADKFGWRDMLREQTIDEAIANRIQTLLEIENPSKPQLDMLDRLIEHHVKLKKLRAKPAKPDHNGGEVSAQSGKQTSRSGHKTEQSGQQNADSGQSSAPSGKRRKKVKNDVSEITEGDFKRWHGSLFEYQHTMRNNLHQRIRNILKSRQIGATYYFAGEALENAILTGDNQIFLSASRAQAEVFRRYIVSLAKEFLGLELSGNPITLSNGAEMHFLSTNGKTAQSYHGHVYVDEYFWIGKFDELNKVASAMATHKKWRKTYFSTPSTKMHPAYPFWTGDKWRDGSERRKNIEFPTFDELRDGGRLCPDKQWRYVVTIEDAAKGGCDLFDIDELREEYNETDFNNLFMCIFVDGA…
Phage terminase, ATPase subunit	Phage terminase, ATPase subunit	atgacagagaaaataactatcaatgatgtaagcaatatcactgaacattgttttgagcgttggcatcgctcgctatacggatatcaacatactattcgcaataacctgcatcatcgcactcgccacatacttaaacttagaatttgtggtttatcccattactttttaggcgaagcgttagaacaagcgattcttactggcgaaaatcagttttttattacttcaagcgaaaatactaatatctttgaacactatttatcttctattgcaaaagagtttttaggcattgagatatctggtaaccccttaactctctcgaatggcgcccagatacacattttatcagacgtcaatttagggagttcttacagtgaacatgtctattttgatgaacacttt…	MTEKITINDVSNITEHCFERWHRSLYGYQHTIRNNLHHRTRHILKLRICGLSHYFLGEALEQAILTGENQFFITSSENTNIFEHYLSSIAKEFLGIEISGNPLTLSNGAQIHILSDVNLGSSYSEHVYFDEHFFSDCFDKVDKHISAITCLKKFRKTYFSSLSFDTHPAFHFWTGERWRNSIASRNTVEFPNFQEFRDGGRLCPDRQWRYVITIEDAVLCGLPYDINKISAEYDEADFKRLFMCSFDTENKGS
Phage portal protein		atgacagagcaattaacccaattgaaagcagaggccagtgaaagcaaatcggtatacagctttgacccgaacccagagcccgttgataccaatagctggatgacgcgctattgcgagctggtttacaacgattttgacgattactgggagccgcctatttcgctgaaaggcttggcagacattgccaacgtcaacgggtatcacggttcactgcttaaggctcgggctaactatgtggcggcgcgattcctttccggtggtgggatgcagatgtacaaaatgaataacgcctgctgggattacttcggccttggtatggcagcgtttgtgaagattcgcagctatatgaagaatgtgatcgcccttgagccactgcccatgatgcacatgcgcaagcgt…	MTEQLTQLKAEASESKSVYSFDPNPEPVDTNSWMTRYCELVYNDFDDYWEPPISLKGLADIANVNGYHGSLLKARANYVAARFLSGGGMQMYKMNNACWDYFGLGMAAFVKIRSYMKNVIALEPLPMMHMRKRKNGDFVQLLRDNKQKPFKAKDVIFIPQYDPQQQIYGLPDYLGSIQSCLLNRDATLFRRRYYLNGAHMGFIFYSTDPNLSEEDEEALKNKIASSKGIGNFRSMFVNIPNGKEKGIQLIPVGDIATKDEFERIKNITAQDIVVGHRWHSGMGGIAPQQGTSLPDPIKVIQVYDKCEVIPVCKRIADAVNNDPEIPKHLHFKFDFDISAIG
Phage protein		atggctgaactgtataagattgaatcttgcagtgaagaggcggcacgcaaaattggtcgctgtatttttggcaatggtggccgttgcgttgtagcggggaatgcggtgattactgatcacccgttttctgtgaatgatgttgatgcactcttccctttgatagcaaaaactagcgacaacctctctacgtgggattaccaagcgttcaacaatagataa	MAELYKIESCSEEAARKIGRCIFGNGGRCVVAGNAVITDHPFSVNDVDALFPLIAKTSDNLSTWDYQAFNNR
zinc-finger protein	zinc-finger protein	gtgatgaatttgtcttatagccatacgctgagcccttcggctaaaacgactagccaaatggcgtttgagctgtgcaaagcgttgccgccagaaacacggcaacagcttaaacagcagctcagtatgttgtga	MMNLSYSHTLSPSAKTTSQMAFELCKALPPETRQQLKQQLSML
Phage protein		atgtctgaattaaaaccaatcggcagtattcaaaaatgtgacacggacatcacgaaaacagccctagaaatcattattgacggtgtcgcagccagcgatgcaacccccacaacctaccaagcgggtatttaccttgcggggctgatattggctgacacaaaaggccaaatagacgcagaaaaacaaaaagccatcttgagtattatcaagatggcttctgaagtagaaaacccagcctttattacaaaataa	MSELKPIGSIQKCDTDITKTALEIIIDGVAASDATPTTYQAGIYLAGLILADTKGQIDAEKQKAILSIIKMASEVENPAFITK
Phage DNA-binding protein	Phage DNA-binding protein	atgcctaagtctttacatcagatagaccctatcatgcagtttttcactcaggagcgtatgcgccaacgcaaaacgcagcaggaactgagtgcggcttccggtattaatttgcggatgcttcaacggcttgagcaaggagagcgagtggttgatattgttcaaattcgtaagctttgtatggcgttggatgtgacggtgagtcatttgattttgcatggtgcggttcaatcggcagatggtaagcatgttgcgtcgcttccgatcgctatccgtcattgtcttattgagttgattaatgccattcatgatgaggtgaaaaaaagcgcctag	MPKSLHQIDPIMQFFTQERMRQRKTQQELSAASGINLRMLQRLEQGERVVDIVQIRKLCMALDVTVSHLILHGAVQSADGKHVASLPIAIRHCLIELINAIHDEVKKSA
hypothetical protein		atgcaactacaagtcggcaaaacctaccatgcacatcaaccaagtggtgaactcgatttaggctgcgaagtcgtcgagttcccagaggtcaatttcacattcaaagtgctacccaagccaacagaagtgatcgcagaaagcatcgacgtaaacggcagcaccaaagaacgagtgaaattacccaagcatttggcacagccagagtggtacgccatcgagagaaatgggaaaagttgtttcttgaacagcttgtgttaccaaataacagaagcccattaa	MQLQVGKTYHAHQPSGELDLGCEVVEFPEVNFTFKVLPKPTEVIAESIDVNGSTKERVKLPKHLAQPEWYAIERNGKSCFLNSLCYQITEAH
Phage protein		atgaccagcacgttacatctagccctaaagacggaatatttcagagatatcgaaagtggctgcaaaaaatttgaatatcgcctttacaacgattattggagaaaacggttagaaggccgagattacgcgaacattcgattgactcttggttatccgaagagagatgacatttcgcgaatccttgagcgccaatacaaaggctacgaagttcaaaccattacacataaacactttggcagtgatcctgtgaaggtgttcgctatccgcgtgaattag	MTSTLHLALKTEYFRDIESGCKKFEYRLYNDYWRKRLEGRDYANIRLTLGYPKRDDISRILERQYKGYEVQTITHKHFGSDPVKVFAIRVN
hypothetical protein		atgatgaatcacgacacagaacttgaccaagaaaccatagatgttgttttgggtgcattggaagagaagctagaaaccttggcaggaaatggaacactgaacgactttgaaaaactccttgttgttaagaatctaatgtctcgcgttgaaaatcgcatagcggtcaaacagcaagccgccattatgtttggcgtattaaccaaagtggggagatag	MMNHDTELDQETIDVVLGALEEKLETLAGNGTLNDFEKLLVVKNLMSRVENRIAVKQQAAIMFGVLTKVGR
hypothetical protein		atgaacatgaacacaaacaccgaatcagaccaaaaacacatagcggatattcaagaaattcaatctctatttgacgctttggactacccaaaagaggcaccagtaacactgaaggtgaagcatttgatcggtattgccaaagaactaaaggaaaaaaatgagtggaatttagttaaaaatggccttccaaaagaagatccaaagtgtccgcacacatcgcatactgtagacatctttggcgatggtgaacgttggccagattgttactactgcttcttggatgaaaagtggatcgatcgagatttgggggaagaggtttcgataaacgttacacactggaaatacatctcgttgccggaagttgtggagatggcccaatga	MNMNTNTESDQKHIADIQEIQSLFDALDYPKEAPVTLKVKHLIGIAKELKEKNEWNLVKNGLPKEDPKCPHTSHTVDIFGDGERWPDCYYCFLDEKWIDRDLGEEVSINVTHWKYISLPEVVEMAQ
Modification methylase (EC 2.1.1.37)	Modification methylase (EC 2.1.1.37)	atgctattaccaggtgaattagtcgtagataactttgcaggcggtggcggtgcatccaccggaatggagcttggcttgaatcgtcatgttgatatcgcgattaatcatgatccagaagccatcgacatgcacaagatgaaccatccagaagccaagcactattgcgaatctgtttgggatgtagacccgattgaagcttgcgctggccgtccagttggtttggcttggttttctcctgactgcaaacacttctcaaaagccaaaggcaatagacccgttgataaaaacattcgcggccttgcgtgggttgcaattcgctgggccgcacttgtgcctgttcgcatcatcatgctggagaatgtagaagagtttttgacgtgggggccagtggtagaagtt…	MLLPGELVVDNFAGGGGASTGMELGLNRHVDIAINHDPEAIDMHKMNHPEAKHYCESVWDVDPIEACAGRPVGLAWFSPDCKHFSKAKGNRPVDKNIRGLAWVAIRWAALVPVRIIMLENVEEFLTWGPVVEVEPGKFKPCPERKGETFDAFVKCLTTGLDREHPAWSEIRNALGDDFPYEQLEKGLGYKVDYRVLSACDYGAPTIRKRFFLVARNDNKPIIWPAPTHGPKGSGLIPYVTAADIIDWSIPVKSIFGRTKPLAEKTMERIAKGLDKFVIGSDSPFIAPTGCEMPFITEHANSSSQRNMAAHEPLRTLCSQVKGGHFALVTSHMVKLRGTNIGHGTDEPVHTISAGGFHLGEVRAFLLKYYGTSFGEDLQTPIGTVTTKDRFGLVTVRGEQ…
Phage replication protein	Phage replication protein	ttgaacacactcaccgaaccgaccgaaatcgaactcttcgacctcgataaatacggtttcaccgcagagcaaaaacgcgcagcttctctggtttgtcaaaactgggggagcttgcacgtttatccgcaaaagccaaaggcgatcgaagagggctgttttgcgaccaggcgttaccaaggcatcatcgaaccagaagacctcaccgtacttgagcgagtgctgtttgaagccgcgccagcggatttcgagtgggccaaagaaaaagtaaaccgcctgcctgcgtacttaaccaaatacttcgttaaccgttacgtcagcatctaccaatcaaaaggccgtttcgagggcaacaccttcttattgcaaaaagtagagccagcggtgcaacgcgctctattg…	MNTLTEPTEIELFDLDKYGFTAEQKRAASLVCQNWGSLHVYPQKPKAIEEGCFATRRYQGIIEPEDLTVLERVLFEAAPADFEWAKEKVNRLPAYLTKYFVNRYVSIYQSKGRFEGNTFLLQKVEPAVQRALLVLRKYKKLPTTQKVALLSEELDTDTEQNDFANPEKPQLAFDFDKAEKNRKPVKNRLLAELENDELKEMAFKISQIMNARFQQIGELLSNADLEEKQKAMPKGKKYSAEVEGHEMLAEFVRQFGIKPPRKYKEQTPLSALQDISRMISEKWWQGRLVKVRKIMREHLAIAMGQVSSKASPYASWDCIREHKEQQKRNWEYIKQCVLLDEETGEEADLADMVLKSVSNPAIRRHELMVRCRGCEDIGNELGLQGLFLTLTAPSKYHNS…
hypothetical protein		atgagtacgaaagggaaacaggtactttgccaagattgcctaaaactaaaaccgtttactttggcgcgtcatcgttcagaagaagcatgtgaatgtggtggtgatttctgtggttgtgatgattgccaaaaaaccatatcactcttgcgttcaggagtaaccaacgcagcttcgctaggcacaagaagtgacatcaatggttggacgcctgaaggtgtgaaagcatga	MSTKGKQVLCQDCLKLKPFTLARHRSEEACECGGDFCGCDDCQKTISLLRSGVTNAASLGTRSDINGWTPEGVKA
hypothetical protein		atgagagtttacacatacaacggaattcaaggtttatcgaacatcgcgaaggcttacggcattccactaggcacgctcaaaggccgagtgcgtaacggcaaaaccttgcacgaagccatctacatggaagattcgcgcaagttcaattcgggtactgctattcacgagtggaatggcattaagggtatcaaaaacatcgcttccgccatcggcgtgagcggaatgtgcttatacaaacatatgcaaagcggcaaaaccctagaggaagccgtgaacaagatcttgaagggcaaaaaatcgaaagtatccacggtgaaaccaaaacaaaccgttggcattaaagtgcctgatcagctttcacctttttggcgcttggcgctagggatgagtgcagcatga	MRVYTYNGIQGLSNIAKAYGIPLGTLKGRVRNGKTLHEAIYMEDSRKFNSGTAIHEWNGIKGIKNIASAIGVSGMCLYKHMQSGKTLEEAVNKILKGKKSKVSTVKPKQTVGIKVPDQLSPFWRLALGMSAA
COG0030: Dimethyladenosine transferase (rRNA methylation)	COG0030: Dimethyladenosine transferase (rRNA methylation)	atgagttcaaccaacggaaaagtacttgaaagagagctttacccaacaccgccagaagtggttgatgcacttctatctaagttgacgattcgaccaacagacaagtttttggaaccttgttatggaactggtgcgatctacgagaaaattgatctgcctgaaagtcaaaagtcgtttgctgaaatagaaaagggtatcgactacctaacaactgattttggccaacaagacatcataatcaccaatcctccattttctttgacggaggaattcattcgcaaaagccttagtgaactcgcaccaaatggaaccatggcttatttgcaaagagtgaacttccttggttcggcagtccgcttgccattttggtttgaaatcggctttccaccaaaggtgcca…	MSSTNGKVLERELYPTPPEVVDALLSKLTIRPTDKFLEPCYGTGAIYEKIDLPESQKSFAEIEKGIDYLTTDFGQQDIIITNPPFSLTEEFIRKSLSELAPNGTMAYLQRVNFLGSAVRLPFWFEIGFPPKVPVIVPRPRFVGGGSDSCEYAWFIWDNGNRFDIRKGLSHIVSASVLQCECCMAALKVKDSYCKRCGKVVKNREAA
hypothetical protein		atggcatcactcactcaactgatcaacgaaataggcgatgagaacgtaaccgttcaagcgcttcatgtgtgcctagatacggcgaaatacgacaagggccgcaccactatcacattcaaaaccgatgggcttggcgctacggatttagtcgacaacaaaaagactgcactcattgtttggatggatgcagacaagtttaaccaagcactagcgaaatttaaggggtaa	MASLTQLINEIGDENVTVQALHVCLDTAKYDKGRTTITFKTDGLGATDLVDNKKTALIVWMDADKFNQALAKFKG
FIG01202142: hypothetical protein	FIG01202142: hypothetical protein	atgaacacgcttaccatctaccgcaaagatttggaattcggcctgcgtagtgagggattcaccacgcgcaaaattgagcagtttttgcgtgtgttcaacgtcgagaactcaagccaaggtgacatgctgttgcttgattctacccgcgccatgttggtgaacgtaaacggcacagagcaaggcttatgcctagaagattttatcaccgcatggtgggttttctgggtggtcgtgttcaaccaatccaccgacaacgcaactcatcaccaagcccttggcgctattcgtgcgctgttctttgtttctgcctgcaccaaaagcacaagccagaatgcaaccatgcaaatgtggtggcgcgactgcgaaccactgcacggctacccaactatggaggcaatg…	MNTLTIYRKDLEFGLRSEGFTTRKIEQFLRVFNVENSSQGDMLLLDSTRAMLVNVNGTEQGLCLEDFITAWWVFWVVVFNQSTDNATHHQALGAIRALFFVSACTKSTSQNATMQMWWRDCEPLHGYPTMEAM
orf4	orf4	atgaataaagaacttgaacaagcaaaagcgcttcgtgaagaagcgcgagaggcgttagcgcttgcacgtgaggcaaatgaagattcaaagctacgccaacaggaaacaacagagctgctgaagaagtgccgccaattggttgggataagtgctctgcctgaagccgttaaaacccgcgatgtgttcgacatcgttcacgctatcaatgcgctggccatggagaataccgatgtgttgcatgtgtttacctacttcatggcccatacgaatgaagtaacggtcttcgtaaatccatctaacactgtttacgaagaaggtcacaaagaagtgcgtttgctaaatgaaaacgtatacctaggcaaagatgacacactcgaaaaactcctcgccatcgaaagc…	MNKELEQAKALREEAREALALAREANEDSKLRQQETTELLKKCRQLVGISALPEAVKTRDVFDIVHAINALAMENTDVLHVFTYFMAHTNEVTVFVNPSNTVYEEGHKEVRLLNENVYLGKDDTLEKLLAIESQLTELIIEAREAAETKAPEQAVGEA
GpB		atgagtgccgcatcattaattcaagcgcgtcagcaaatcaaaaagcaaactgctgttgtgccggtaaacgagccagcataccaaggcccgaaaagccgcgcagagctggatgcactgttaagcaccatcccagtgccagatgcagaaagcagcatcgcgaaagccaaaagcctgttttcaaaaagctacaagcgcagcgtgatccgcaaaatctacaacgcatttagcgaaaagcagcgtggtatgtgctgcatcgcaggcgggttagacccgcaaagcgctttcaaatcgttcgatgagttagacgacatcgagcgtcaaaaggtgcgcaaaggtatcgagcatctcgattccatcaccaaaccatttgaacgcaagttaggcacggttagccgccta…	MSAASLIQARQQIKKQTAVVPVNEPAYQGPKSRAELDALLSTIPVPDAESSIAKAKSLFSKSYKRSVIRKIYNAFSEKQRGMCCIAGGLDPQSAFKSFDELDDIERQKVRKGIEHLDSITKPFERKLGTVSRLTPTDFH
Phage regulatory protein like CII	Phage regulatory protein like CII	atggatactgacatcgctatgtacgaatttcgtggacgcaaacagcaacatttagacgctgtttgttgtgacttcgttgtcaatcacgacattgaaaagctcgccaaaaggattggcatgaaagggaacatgctgcgcaacaagctcaacccgagccagccgcaccagttgcacccgatcgagcttttacttatctgcaaagcctctggtgattacaccatcatcaacaccttgtttgctgatagcggcttaatcaccgtggccattccagagcaggacgaaaagaacattcttgagcgcgtcctgcttaacaccgctctatgtggagaactctctagtgatgcaatgcaaatgtgcaccgcagagcgtttgccgcgcagccgtaagcgcaaaacactc…	MDTDIAMYEFRGRKQQHLDAVCCDFVVNHDIEKLAKRIGMKGNMLRNKLNPSQPHQLHPIELLLICKASGDYTIINTLFADSGLITVAIPEQDEKNILERVLLNTALCGELSSDAMQMCTAERLPRSRKRKTLAKVQTAISNLVLLVNDLENRTTGLQPLVQMGSDFLTSGAPIPGFA
Transcriptional regulator		atgttgtcattcaacccagtattacccgtgccatttgtgacgtttgaagaatactcgcgcatgactggcctcaagatcgacaccattcgagactacgcccgtaaaggccgcatcatcatccaagaaaagaaagcgccgagagataagccgcttgtaaacctcatcgcaatgaatgagatggccgttcgtgaagcattagcatcattgggttaa	MLSFNPVLPVPFVTFEEYSRMTGLKIDTIRDYARKGRIIIQEKKAPRDKPLVNLIAMNEMAVREALASLG
Repressor protein	Repressor protein	atggaaagaattccaccattcgactacataaaaggcgaagcctttacagagctactgaaagaggtaagtggatgcaaaacacttttggagatgtcagaacttttcggcatcccgaaggccacttttagcgcttggaacactcatgaaagaacatcacatgaattaatggttcgccttcatttggcgagaggtattcctatcgagaagatggctcttggtatagataaacctttaaatggtgtggtttcggaaccaattgccagatacctgcctacaaaaaatcaagaaccctcgattaacccccaacaccaaacggcaattcttcaatccttttgccttacaaatggccaactcattgagactggcgagattccttacgccaaaagaatcttcaatagt…	MERIPPFDYIKGEAFTELLKEVSGCKTLLEMSELFGIPKATFSAWNTHERTSHELMVRLHLARGIPIEKMALGIDKPLNGVVSEPIARYLPTKNQEPSINPQHQTAILQSFCLTNGQLIETGEIPYAKRIFNSWNLTEGRTIEIETNDGRFIVDQEAINAVSGKYLIDIDGNLSINQIQRLPGKKLAIVFGESTIEVSEHDIKVLGRVAVTLKKD
hypothetical protein		gtggaacaaaccgcgaaaatttacaaatgcaaatcatgtaaagagactgttcagaaggatgcgaagaagtgcccgcattgtggggaaaagaatccaacgtttactgctaaacaagggtgtctagcatatatcgtattatcagccattattggggttgggatgcatgcttgttccgatgacaaggacactacctcaagtaaagcacagactactcaggtttccccacagtcagctattgatgctcaggtagaatccgtcttatctcaagcaaaagattatgaactacttcatagcaaagacatcagccatgcaggtcgatcacgttgggaagcttatatttatgcgccaacagcaaccaccaaagatgaacaactagccacagcagcaaaagccgcaatg…	MEQTAKIYKCKSCKETVQKDAKKCPHCGEKNPTFTAKQGCLAYIVLSAIIGVGMHACSDDKDTTSSKAQTTQVSPQSAIDAQVESVLSQAKDYELLHSKDISHAGRSRWEAYIYAPTATTKDEQLATAAKAAMDIQKNHRVQYSWVVLFDGRSSNTRSKLVGINFAPDQKDQSGNPMGGRFKVE
hypothetical protein		atgactcatgtagatttaatattaccccaaagcagcaaaaatgaaatcacaacctttctcgaagctaatcacattcgcttctctgaaagaacgggcttttccatgtcaccgacatttgaccaagtgttgctttttattgattcactgccttgggagtcgattgcagccattattgttgcttggattgctaagagaccttctcgaagagttaaatttacttttgttaacaacacctctatcgatgctaccaactattctacggaggagcttaaggagttgttatccgcgcacaaacaagtaaacctttttctggaggacaaagacaacaaatga	MTHVDLILPQSSKNEITTFLEANHIRFSERTGFSMSPTFDQVLLFIDSLPWESIAAIIVAWIAKRPSRRVKFTFVNNTSIDATNYSTEELKELLSAHKQVNLFLEDKDNK
Mobile element protein	Mobile element protein	gtgtctatccgcaaccttaaagacggcagcaaaaaaccttggctctgcgagtgctacccgcagggccgagaaggtaaacgcgtgcgtaaaagattcgccaccaaaggtgaggccaccgcttatgaaaacttcatcatgcgtgaggtggatgataagccttggcttggtagcaagcccgatcaccgcaggctaaatgaaatcatagaattatggtttcaactgcatggtaaaaatttgaaatcaggcgagaacgcgagataccggatgacgctcatctctaccgaactcaataacccgatagcatcactactcacttcaaatgaccttgcgcattatagagcagctcgagtcaacaaaggccgtggccgtgaaaacagagaaatggcgatcagctccaac…	MSIRNLKDGSKKPWLCECYPQGREGKRVRKRFATKGEATAYENFIMREVDDKPWLGSKPDHRRLNEIIELWFQLHGKNLKSGENARYRMTLISTELNNPIASLLTSNDLAHYRAARVNKGRGRENREMAISSNNGDLGLLKSMFNRLIALKEWHNPNPVLGIEPIKKSQSELTFLRDEQILRLFETIKQSWIEDQLRLIYKICLATGARINEAVFLRGEHVFGNKITFVNTKGKRNRTIPISEELFAEINPTTSGRLFSCGYGVAHKWIDKALPELPDGQATHVLRHTFATAFMRNGGNILDLKAALGHVKIEQTMIYAHFSPDHLSTVVKLNPISHLKL
Topoisomerase IV subunit A (EC 5.99.1.-)	Topoisomerase IV subunit A (EC 5.99.1.-)	atgggtgaagaagaacagctatggctgattggctctgatgcgggttatggcttcgtgtgtaaaggcagtgatttgttgtcgaaaaaccgcagtggtaaagcattggtgtcgttgcctgaaaacgcagaagtgatgacaccatcggcggtattggatttggacaatgacgatattcttgccattaccaaccaaggccgtatgttgatgttcccaattaaagacttgccgcaacttggtaaaggtaaagggaataagatcatcaatattccagcggcgaaagccaaagcgaaagaagagatcctgtcgcatttgattgctttgccaaaaggcgcttcactgacgctgtacgcaggcaaacgtaagttgggcttgaagcctgccgatttggataacttccgt…	MGEEEQLWLIGSDAGYGFVCKGSDLLSKNRSGKALVSLPENAEVMTPSAVLDLDNDDILAITNQGRMLMFPIKDLPQLGKGKGNKIINIPAAKAKAKEEILSHLIALPKGASLTLYAGKRKLGLKPADLDNFRGERGRRGGLLPRGLQRVTRIELEQSDSSDGSETATDA
hypothetical protein		atgtttacctgttgtctgagcctagttggtcgcacttttgcaccaactggcgacaacgaaaaagctaccctgttactcacagagcgtgactctgtgcgtttcacggtagctgtattcggagaaacatag	MFTCCLSLVGRTFAPTGDNEKATLLLTERDSVRFTVAVFGET
Putative esterase	Putative esterase, FIGfam005057	atgagccatcctaagccttcattgctgctgtacattcatggttttaacagttcgccgttatcgatgaaagccaatctgatgcgtgaatattgcgagcaacaccgacccgacatcaaggttgtggtgccgcagttaccgagttttccgcaagcggctgcagagtgtttgctagagatcgttcagcaacataaaaccactcatcgtattggtttggtggggagttcactcggtggttatttgtcgacttggctcaatgccgagtttggttttcgcgctgtggttgtcaacccagcggtgaagccgtatgagctgttggctgactatctagggccacaaactaacccatatacgcatgaaagctatacactcgaagcgcgtcatattgacgaattgaaagcg…	MSHPKPSLLLYIHGFNSSPLSMKANLMREYCEQHRPDIKVVVPQLPSFPQAAAECLLEIVQQHKTTHRIGLVGSSLGGYLSTWLNAEFGFRAVVVNPAVKPYELLADYLGPQTNPYTHESYTLEARHIDELKALEVKEVANPESFWLLQQTEDEVLDYRQAVEKYAGSAQTVEEGGDHSFVGFERYPERIIHFLGL
3',5'-cyclic-nucleotide phosphodiesterase (EC 3.1.4.17)	3',5'-cyclic-nucleotide phosphodiesterase (EC 3.1.4.17)	gtgggcagtgcttggttagatcagcataccttgaaagatgcagaggcgttttggcaaattgttgaacgttttccgatggtgaaaggcattgtgtgtggtcatgttcatcaggatatgaatgtgatgcataaaggcatccgtgtgatggcaaccccatcgacatgtgttcagttcaaaccgcaatctgacgattttgcgctcgacacggtttcacccggttggcgcgaattaacactgcacgccaatggtgagatcaccactcaagtgcaacgcctagcttcaggcagttttttacctgactttacctcaagtggttactaa	MGSAWLDQHTLKDAEAFWQIVERFPMVKGIVCGHVHQDMNVMHKGIRVMATPSTCVQFKPQSDDFALDTVSPGWRELTLHANGEITTQVQRLASGSFLPDFTSSGY
Type I secretion outer membrane protein, TolC precursor	Type I secretion outer membrane protein, TolC precursor	ttgatcttaagaaccgcgcaagcgtactttgaggtgctaaaagcgcaagacaacttagaatttgtccgtgcagaaaaagcggcggttgctcgtcagctagagcaaaccaaacaacgttttgaagtgggtctctcggccattacagacgtgcatgacgcccaagcgcaatacgatggcgtattagctgacgaagttctggccgaaaacagcctaaccaacagttatgaagcgttgcgtgaaatcacaggtcaagagcataaaaacctgaacgtgttagataccaagcgtttctcagcaagccgctcaaatgcttcagctgaaaccttgatcgaagaagcgcaagagaaaaacttaagcttactgtcagcgcgtatcacaaaagacatcgccaaagacaat…	MILRTAQAYFEVLKAQDNLEFVRAEKAAVARQLEQTKQRFEVGLSAITDVHDAQAQYDGVLADEVLAENSLTNSYEALREITGQEHKNLNVLDTKRFSASRSNASAETLIEEAQEKNLSLLSARITKDIAKDNISLASSGHLPSLTLDGGYNYADVSNSAQSDGTTNNFNVGVNLVVPLYTGGNTTSQTKQAEFNYVSASQDLEATYRGVVKEVRAQNNNINASIGALRAYEQSVVSARSALEATEAGFDVGTRTIVDVLDATRRLYDANKNLSNARYNYILSVLQLRQAVGTLSEQDVLDVDAGLIAKK
ADP-heptose synthase (EC 2.7.-.-) / D-glycero-beta-D-manno-heptose 7-phosphate kinase	ADP-heptose synthase (EC 2.7.-.-) / D-glycero-beta-D-manno-heptose 7-phosphate kinase	atggccgtgctcgccgggctcggtgctgttgattgggtggtgccgtttagtgaagacacgccacaacgtttgatttcagaagtgctaccggatctgttggttaaaggcggcgattacaagccagaagatatcgctggtggcaaagaagtgattgctgcgggcggtgaagttaaagtactgaactttgaagatggctgttcaaccacagagatcattgatgcaatcaaaggcggacgcggttaa	MAVLAGLGAVDWVVPFSEDTPQRLISEVLPDLLVKGGDYKPEDIAGGKEVIAAGGEVKVLNFEDGCSTTEIIDAIKGGRG
Figfam: database of protein families-NMPDR (national microbial pathogen data resource). http://www.nmpdr.org
