# Supplementary material for: Comparative genomic analysis of clinical and environmental Vibrio vulnificus isolates revealed biotype 3 evolutionary relationships
Source: Front Microbiol. 2015 Jan 15;5:803. doi: 10.3389/fmicb.2014.00803 (PMC4295529; doi:10.3389/fmicb.2014.00803)
Supplement: Supplementary file 5 [file DataSheet5.XLSX]

## Sheet: גיליון1
File S5. Protein clusters present among human-pathogenic strains and absent from environmental strains.*
Protein	Matching locus in CMCP6
2-deoxy-D-gluconate 3-dehydrogenase	VV2_1093
3-methyladenine DNA glycosylase	VV1_1518
ABC-type dipeptide transport system periplasmic component	VV2_1104
ABC-type dipeptide/oligopeptide/nickel transport system permease component	VV2_1102
ABC-type transport system, ATPase component	matching locus in YJ016: VVA1626
acetyltransferase	VV1_0805
acetyltransferase	VV1_1716
acetyltransferase	VV2_0610
anaerobic nitric oxide reductase flavorubredoxin	VV2_1343
anti-anti-sigma regulatory factor	VV2_1159
anti-sigma B factor RsbT	VV2_0075
anti-sigma regulatory factor	VV2_0073
arylsulfatase	VV2_1106
arylsulfatase	VV2_1107
arylsulfatase	VV2_1108
arylsulfatase	VV2_1109
Ca2+/H+ antiporter	VV2_1274
carbon-nitrogen hydrolase	VV2_0920
CBS-domain-containing membrane protein	matching locus in YJ016: VVA1624
cell division protein FtsK	matching locus in YJ016: VV1322
choline-sulfatase	matching locus in MO6-24/O:VVMO6_04500
chondroitinase AC precursor	VV2_1090
chromosome segregation ATPase	VV1_0104
DedA protein	VV2_1275
D-glycerate transporter (predicted)	VV1_1655
Di-and tricarboxylate transporter	VV2_0102
N-acetylneuraminate lyase	VV2_0730
dTDP-4-dehydrorhamnose reductase	matching locus in YJ016: VV0302
dTDP-glucose pyrophosphorylase	VV1_0096
two-component system sensor protein	VV2_0077
galactose-1-phosphate uridylyltransferase	VV2_1094
GGDEF domain-containing protein	VV1_3188
GGDEF family protein	VV1_2061
GGDEF family protein	VV2_1509
glucosamine--fructose-6-phosphate aminotransferase	VV1_0641
glucuronate isomerase	VV2_1070
glutaredoxin 2	matching locus in YJ016: VVA1600
glutaredoxin, GrxB family	VV2_1076
glutathione synthetase	VV2_1204
glycosidase	VV2_1408
glycosyltransferase	VV1_0778
GntR-family regulatory protein	VV1_2252
guanosine pentaphosphate phosphohydrolase	VV1_0940
H+/gluconate symporter	VV1_1655
HipA-like protein	VV1_2047
histone acetyltransferase HPA2	VV2_0924
hydroxyacylglutathione hydrolase GloB	VV1_1883
indirect negative regulator of sigma-B activity	matching locus in YJ016: VVA0583
integrase	VV1_2048
integrase	VV1_2462
integrase	VV2_0711
Lacto-N-biose phosphorylase	VV2_1091
L-fucose mutarotase	matching locus in MO6-24/O: VVMO6_01071
L-fucose operon activator	matching locus in MO6-24/O: VVMO6_01067
L-fuculokinase	matching locus in MO6-24/O: VVMO6_01070
L-fuculose phosphate aldolase	matching locus in MO6-24/O: VVMO6_01072
LPS biosynthesis choline kinase	VV2_1029
L-ribulose-5-phosphate 4-epimerase	VV2_1082
maltodextrin glucosidase	VV1_2227
maltose ABC transporter periplasmic protein	VV2_1585
maltose transporter permease	VV2_1587
maltose/maltodextrin transporter ATP-binding protein	VV2_1584
manganese transporter NRAMP	VV2_0542
mannitol repressor protein	VV1_0640
mannitol-1-phosphate 5-dehydrogenase	VV1_0639
membrane protein	VV2_1098
methyl-accepting chemotaxis protein	VV1_2354
methyl-accepting chemotaxis protein	VV2_1099
methyl-accepting chemotaxis protein	VV2_1262
multidrug resistance efflux pump	VV2_1308
Na+/H+ antiporter	VV2_1061
Na+-driven multidrug efflux pump	VV1_2035
N-acetylglucosamine-6-phosphate deacetylase	VV2_0736
N-acetylglucosamine-6-phosphate deacetylase	VV2_0736
N-acetylglucosamine-regulated outer membraneporin	VV2_1097
N-acetylmannosamine kinase	VV2_0735
N-acetylmannosamine-6-phosphate 2-epimerase	VV2_0734
NADH:flavin oxidoreductase	VV2_1077
nhaP-type Na+/H+ and K+/H+ antiporter	VV1_2840
nitric oxide reductase	VV2_1344
NTP pyrophosphohydrolase including oxidative damage repair enzyme	VV2_0106
nucleoid-associated protein NdpA	VV1_3120
nucleoside-diphosphate sugar epimerase	VV1_0775
nucleoside-diphosphate-sugar epimerase	VV1_0777
outer membrane protein	VV1_0238
outer membrane protein V	VV2_1501
outer membrane receptor protein	VV1_2971
outer membrane receptor protein	VV2_0276
permease of the major facilitator superfamily	VV2_1185
predicted transcriptional regulator	VV1_2038
putative acetyltransferase	VV1_2496
putative acetyltransferase	VV1_2524
putative regulatory protein	VV2_1149
putative replication protein	VV1_2465
putative secretion activating protein	VV1_0124
putative transcriptional regulator	VV1_0456
putative transcriptional regulator	VV1_3190
putative two-component response regulator	VV2_1508
response regulator	VV1_2847
response regulator	VV1_3054
response regulator	VV1_3127
response regulator	VV2_0779
sensor histidine kinase	VV1_2179
serine phosphatase RsbU, regulator of sigma subunit	VV2_0076
serine phosphatase RsbU, regulator of sigma subunit	VV2_0076
sialic acid synthase	VV1_0808
sialic acid utilization regulator RpiR family	matching locus in MO6-24/O: VVMO6_04102
signal transduction protein	VV2_0916
site-specific recombinase XerC	VV1_0078
site-specific recombinase XerD	VV1_0122
sugar diacid utilization regulator	VV1_1656
sugar transferase involved in lipopolysaccharide synthesis	VV1_0776
sulfate permease	VV2_1096
thioredoxin-dependent thiol peroxidase	VV1_1910
transcriptional regulator	VV1_0065
transcriptional regulator	VV1_0081
transcriptional regulator	VV1_0083
transcriptional regulator	VV1_0945
transcriptional regulator	VV1_1367
transcriptional regulator	VV1_2028
transcriptional regulator	VV1_2038
transcriptional regulator	VV1_2526
transcriptional regulator	VV1_2832
transcriptional regulator	VV1_2880
transcriptional regulator	VV2_0710
transcriptional regulator	VV2_0729
transcriptional regulator	VV2_1060
transcriptional regulator	VV2_1354
transcriptional regulator	VV2_1363
transcriptional regulator	VV2_1654
transcriptional regulator/sugar kinase	VV1_2991
transglutaminase-like enzyme	VV1_0027
transposase	VV1_2548
transposase	VV1_2550
transposase	VV1_2551
transposase	VV1_3199
transposase	VV2_0168
transposase	VV2_0618
transposase	VV2_1151
TRAP-type C4-dicarboxylate transport system, large permease component	VV2_0731
TRAP-type C4-dicarboxylate transport system, periplasmic component	VV2_0733
TRAP-type C4-dicarboxylate transport system, small permease component	VV2_0732
type I restriction enzyme EcoEI M protein	VV1_2031
type I restriction enzyme EcoEI R protein	VV1_2037
type IV secretory pathway, VirB4 component	VV2_0638
type IV secretory pathway, VirD2 component	VV1_0376
type IV secretory pathway, VirD4 component	VV2_0659
UDP-glucose 4-epimerase	VV2_1095
* The proteins are representative proteins in each cluster. If a matching locus is absent from the reference genome CMCP6, the closest locus was chosen from other reference genomes.
